# Supplementary material for: Different RNA splicing mechanisms contribute to diverse infective outcome of classical swine fever viruses of differing virulence: insights from the deep sequencing data in swine umbilical vein endothelial cells
Source: PeerJ. 2016 Jun 8;4:e2113. doi: 10.7717/peerj.2113 (PMC4906664; doi:10.7717/peerj.2113)
Supplement: Table S1 — This table provides all relevant genes of SUVEC and their transcripts per million mapped reads (TPM) values in the present study. A indicates negative control (mock-infected cells), B indicates CSFV-C group, and D indicates CSFV-Shimen group. [file peerj-04-2113-s001.xls]

#gene identifier	A_raw(3473370)	A_norm(TPM)	B_raw(3498355)	B_norm(TPM)	D_raw(3327493)	D_norm(TPM)	Description	GO Component	GO Function	GO Process	blast nr
gnl|UG|Ssc#S58311111	0	0	0	0	0	0	PREDICTED: Sus scrofa kanadaptin-like (LOC100521846), mRNA /cds=p(1,2445) /gb=XM_003125292 /gi=311252929 /ug=Ssc.41279 /len=3134	GO:0043231//intracellular membrane-bounded organelle	GO:0003723//RNA binding	-	gi|311252930|ref|XP_003125340.1|/0/PREDICTED: LOW QUALITY PROTEIN: kanadaptin-like [Sus scrofa]
gnl|UG|Ssc#S35173358	29	8.35	101	28.87	43	12.92	Sus scrofa mRNA, clone:AMP010078C12, expressed in alveolar macrophage /gb=AK230996 /gi=115546477 /ug=Ssc.40043 /len=2139	GO:0043234//protein complex;GO:0000139//Golgi membrane;GO:0016023//cytoplasmic membrane-bounded vesicle	GO:0019905//syntaxin binding	GO:0006887//exocytosis;GO:0042221//response to chemical stimulus;GO:0032386//regulation of intracellular transport;GO:0048193//Golgi vesicle transport	gi|301786006|ref|XP_002928418.1|/0/PREDICTED: sec1 family domain-containing protein 1-like [Ailuropoda melanoleuca]
gnl|UG|Ssc#S46879214	12	3.45	0	0	14	4.21	PREDICTED: Sus scrofa RAB3A interacting protein (rabin3) (RAB3IP), mRNA /cds=p(280,1698) /gb=XM_001926650 /gi=311255914 /ug=Ssc.54783 /len=1973	GO:0005815//microtubule organizing center;GO:0043231//intracellular membrane-bounded organelle	GO:0030695//GTPase regulator activity;GO:0019899//enzyme binding	GO:0006892//post-Golgi vesicle-mediated transport;GO:0019222//regulation of metabolic process;GO:0010927;GO:0034613//cellular protein localization	gi|311255915|ref|XP_001926685.2|/0/PREDICTED: rab-3A-interacting protein-like [Sus scrofa]
gnl|UG|Ssc#S58307958	3	0.86	6	1.72	4	1.2	PREDICTED: Sus scrofa cysteine-rich secretory protein 3 (CRISP3), mRNA /cds=p(61,798) /gb=XM_003128432 /gi=311260573 /ug=Ssc.49769 /len=2641	GO:0044421//extracellular region part;GO:0030141//stored secretory granule	-	GO:0007155//cell adhesion;GO:0048232//male gamete generation	gi|311260574|ref|XP_003128480.1|/1.51654e-127/PREDICTED: cysteine-rich secretory protein 3 [Sus scrofa]
gnl|UG|Ssc#S58305643	89	25.62	60	17.15	64	19.23	PREDICTED: Sus scrofa abl-interactor 1 (ABI1), mRNA /cds=p(1,1335) /gb=XM_003130758 /gi=311265746 /ug=Ssc.40385 /len=3643	GO:0043231//intracellular membrane-bounded organelle;GO:0044459//plasma membrane part;GO:0043232;GO:0031252//cell leading edge;GO:0005624//membrane fraction;GO:0042995//cell projection;GO:0044444//cytoplasmic part;GO:0030427//site of polarized growth	GO:0005515//protein binding;GO:0030295//protein kinase activator activity	GO:0006468//protein phosphorylation;GO:0007015//actin filament organization;GO:0007167//enzyme linked receptor protein signaling pathway;GO:0008283//cell proliferation;GO:0009952//anterior/posterior pattern formation	gi|311265747|ref|XP_003130806.1|/0/PREDICTED: abl interactor 1-like [Sus scrofa]
gnl|UG|Ssc#S58304666	484	139.35	327	93.47	172	51.69	PREDICTED: Sus scrofa zinc finger protein 207-like, transcript variant 2 (LOC100521516), mRNA /cds=p(325,1647) /gb=XM_003131731 /gi=311267874 /ug=Ssc.8664 /len=3311	GO:0005634//nucleus	GO:0005488//binding	-	gi|62088010|dbj|BAD92452.1|/1.89078e-91/zinc finger protein 207 variant [Homo sapiens]
gnl|UG|Ssc#S35167457	0	0	2	0.57	0	0	Sus scrofa mRNA, clone:AMP010013E09, expressed in alveolar macrophage /gb=AK230591 /gi=115552282 /ug=Ssc.40959 /len=4163	GO:0044444//cytoplasmic part	GO:0008047//enzyme activator activity;GO:0005488//binding;GO:0004857//enzyme inhibitor activity	GO:0019222//regulation of metabolic process;GO:0006595//polyamine metabolic process;GO:0006520//cellular amino acid metabolic process	gi|190360585|ref|NP_001121960.1|/0/antizyme inhibitor 1 [Sus scrofa]
gnl|UG|Ssc#S46877613	2	0.58	0	0	0	0	PREDICTED: Sus scrofa myosin light chain kinase (MYLK), mRNA /cds=p(17,784) /gb=XM_001929078 /gi=194041069 /ug=Ssc.23247 /len=2602	GO:0044444//cytoplasmic part	GO:0005515//protein binding	GO:0003012//muscle system process;GO:0060415	gi|301774392|ref|XP_002922616.1|/2.61787e-140/PREDICTED: myosin light chain kinase, smooth muscle-like isoform 2 [Ailuropoda melanoleuca]
gnl|UG|Ssc#S18337393	16	4.61	6	1.72	5	1.5	BP464640 full-length enriched swine cDNA library, adult uterus Sus scrofa cDNA clone UTR010080G10 5', mRNA sequence /clone=UTR010080G10 /clone_end=5' /gb=BP464640 /gi=40484573 /ug=Ssc.57037 /len=757	-	-	-	gi|301768411|ref|XP_002919630.1|/2.69635e-11/PREDICTED: protein SON-like [Ailuropoda melanoleuca]
gnl|UG|Ssc#S17527402	24	6.91	25	7.15	54	16.23	BX676360 Sus Scrofa library (scac) Sus scrofa cDNA clone scac0031.b.03 3prim, mRNA sequence /clone=scac0031.b.03 /clone_end=3' /gb=BX676360 /gi=90238243 /ug=Ssc.14201 /len=931	-	-	-	-
gnl|UG|Ssc#S55326738	0	0	2	0.57	0	0	Sus scrofa mRNA, clone:OVRM10017D06, expressed in ovary /gb=AK347913 /gi=288778088 /ug=Ssc.24346 /len=1589	GO:0031224//intrinsic to membrane	-	GO:0008152//metabolic process	gi|311252231|ref|XP_003124990.1|/8.16027e-144/PREDICTED: transmembrane protein 150A-like [Sus scrofa]
gnl|UG|Ssc#S58301677	2	0.58	7	2	0	0	PREDICTED: Sus scrofa zinc finger protein 800 (ZNF800), mRNA /cds=p(1,1881) /gb=XM_003134721 /gi=311275492 /ug=Ssc.24123 /len=2604	GO:0043231//intracellular membrane-bounded organelle	GO:0046914//transition metal ion binding;GO:0003676//nucleic acid binding	-	gi|311275493|ref|XP_003134769.1|/0/PREDICTED: zinc finger protein 800-like [Sus scrofa]
gnl|UG|Ssc#S58305095	38	10.94	4	1.14	18	5.41	PREDICTED: Sus scrofa tousled-like kinase 2 (TLK2), mRNA /cds=p(141,2393) /gb=XM_003131300 /gi=311266991 /ug=Ssc.21128 /len=3621	GO:0043231//intracellular membrane-bounded organelle	GO:0004672//protein kinase activity;GO:0032559	GO:0006796//phosphate metabolic process;GO:0033554//cellular response to stress;GO:0006333//chromatin assembly or disassembly;GO:0048232//male gamete generation;GO:0007165//signal transduction;GO:0006464//protein modification process	gi|73965351|ref|XP_548038.2|/0/PREDICTED: similar to tousled-like kinase 2 [Canis familiaris]
gnl|UG|Ssc#S35168663	23	6.62	6	1.72	17	5.11	Sus scrofa mRNA, clone:THY010043A09, expressed in thymus /gb=AK238888 /gi=115551027 /ug=Ssc.42912 /len=1398	GO:0043229//intracellular organelle	-	-	gi|301785459|ref|XP_002928142.1|/6.90089e-136/PREDICTED: heterochromatin protein 1-binding protein 3-like [Ailuropoda melanoleuca]
gnl|UG|Ssc#S58309953	37	10.65	28	8	62	18.63	PREDICTED: Sus scrofa pleckstrin homology domain containing, family A member 5 (PLEKHA5), mRNA /cds=p(1,3525) /gb=XM_003126447 /gi=311256080 /ug=Ssc.38373 /len=4420	-	GO:0035091//phosphatidylinositol binding	-	gi|311256081|ref|XP_003126495.1|/0/PREDICTED: pleckstrin homology domain-containing family A member 5-like [Sus scrofa]
gnl|UG|Ssc#S35164943	2	0.58	0	0	0	0	Sus scrofa mRNA, clone:LVRM10182G01, expressed in liver /gb=AK233595 /gi=115554783 /ug=Ssc.19382 /len=2250	GO:0044429//mitochondrial part;GO:0000267//cell fraction	GO:0043169//cation binding;GO:0004611//phosphoenolpyruvate carboxykinase activity;GO:0032561	GO:0043648//dicarboxylic acid metabolic process;GO:0031960//response to corticosteroid stimulus;GO:0006006//glucose metabolic process	gi|238863892|gb|ACR66222.1|/0/phosphoenolpyruvate carboxykinase 2 [Sus scrofa]
gnl|UG|Ssc#S58313535	3	0.86	2	0.57	0	0	PREDICTED: Sus scrofa tripartite motif-containing protein 44-like (LOC100524974), mRNA /cds=p(383,1420) /gb=XM_003122865 /gi=311247978 /ug=Ssc.24607 /len=3293	GO:0044464//cell part	GO:0046914//transition metal ion binding	-	gi|311247979|ref|XP_003122913.1|/4.37412e-87/PREDICTED: tripartite motif-containing protein 44-like [Sus scrofa]
gnl|UG|Ssc#S18384127	16	4.61	10	2.86	5	1.5	935200 MARC 4PIG Sus scrofa cDNA 5', mRNA sequence /clone_end=5' /gb=CK464236 /gi=40835517 /ug=Ssc.43493 /len=788	-	-	-	gi|98989852|gb|ABF60032.1|/1.20927e-09/transposase [Lipotes vexillifer]
gnl|UG|Ssc#S38479765	104	29.94	176	50.31	95	28.55	EST-AO198F04 Alveolar macrophage from PRRSV-infected pig Sus scrofa cDNA clone AO198F04, mRNA sequence /clone=AO198F04 /gb=ES444917 /gi=146286507 /ug=Ssc.75323 /len=790	GO:0031981//nuclear lumen;GO:0044444//cytoplasmic part	GO:0015036//disulfide oxidoreductase activity;GO:0005488//binding	GO:0051099//positive regulation of binding;GO:0006357//regulation of transcription from RNA polymerase II promoter;GO:0055086//nucleobase, nucleoside and nucleotide metabolic process;GO:0018904;GO:0006091//generation of precursor metabolites and energy;GO:0023052//signaling;GO:0007154//cell communication;GO:0019725//cellular homeostasis;GO:0000060//protein import into nucleus, translocation;GO:00…	gi|114626146|ref|XP_001142154.1|/6.59224e-56/PREDICTED: similar to Thioredoxin (ATL-derived factor) (ADF) (Surface-associated sulphydryl protein) (SASP) [Pan troglodytes]
gnl|UG|Ssc#S55236148	0	0	0	0	0	0	FS647888 full-length enriched swine cDNA library, adult brain (frontal lobe) Sus scrofa cDNA clone BFLT10099C07 5', mRNA sequence /clone=BFLT10099C07 /clone_end=5' /gb=FS647888 /gi=288230800 /ug=Ssc.93145 /len=764	GO:0016021//integral to membrane	GO:0004725//protein tyrosine phosphatase activity;GO:0005488//binding;GO:0004871//signal transducer activity	GO:0006464//protein modification process	gi|62088246|dbj|BAD92570.1|/3.13476e-99/protein tyrosine phosphatase, receptor type, sigma isoform 3 precursor variant [Homo sapiens]
gnl|UG|Ssc#S55321758	3	0.86	0	0	4	1.2	Sus scrofa mRNA, clone:ITT010015G10, expressed in small intestine /gb=AK344927 /gi=288783114 /ug=Ssc.44152 /len=2349	GO:0043234//protein complex;GO:0044444//cytoplasmic part	GO:0042623//ATPase activity, coupled;GO:0008135//translation factor activity, nucleic acid binding;GO:0032559	GO:0006412//translation;GO:0009887//organ morphogenesis;GO:0009207;GO:0000288//nuclear-transcribed mRNA catabolic process, deadenylation-dependent decay	gi|74219920|dbj|BAE40541.1|/2.39321e-161/unnamed protein product [Mus musculus]
gnl|UG|Ssc#S58314665	426	122.65	109	31.16	617	185.42	PREDICTED: Sus scrofa ribosomal protein L4 (LOC100038029), mRNA /cds=p(1,1539) /gb=XM_003121741 /gi=311245329 /ug=Ssc.14003 /len=1671	GO:0031981//nuclear lumen;GO:0015934//large ribosomal subunit	GO:0003676//nucleic acid binding;GO:0005198//structural molecule activity	GO:0006412//translation;GO:0019080;GO:0031016//pancreas development	gi|311245330|ref|XP_003121789.1|/0/PREDICTED: LOW QUALITY PROTEIN: 60S ribosomal protein L4 [Sus scrofa]
gnl|UG|Ssc#S20958937	6	1.73	0	0	4	1.2	AJ680695 CSEQRAN04 Sus scrofa cDNA clone C0001788_P02, mRNA sequence /clone=C0001788_P02 /gb=AJ680695 /gi=49413282 /ug=Ssc.86021 /len=475	GO:0043231//intracellular membrane-bounded organelle	GO:0042578//phosphoric ester hydrolase activity;GO:0043169//cation binding	GO:0031347//regulation of defense response;GO:0002252	gi|149733623|ref|XP_001499548.1|/6.44338e-84/PREDICTED: similar to SAM domain and HD domain-containing protein 1 (Dendritic cell-derived IFNG-induced protein) (DCIP) (Monocyte protein 5) (MOP-5) [Equus caballus]
gnl|UG|Ssc#S58308007	9	2.59	0	0	3	0.9	PREDICTED: Sus scrofa ubiquitin specific peptidase 49 (USP49), mRNA /cds=p(391,2439) /gb=XM_003128390 /gi=311260407 /ug=Ssc.95268 /len=2439	-	GO:0046914//transition metal ion binding;GO:0016790//thiolester hydrolase activity;GO:0070011	GO:0019941//modification-dependent protein catabolic process	gi|311260408|ref|XP_003128438.1|/0/PREDICTED: ubiquitin carboxyl-terminal hydrolase 49-like [Sus scrofa]
gnl|UG|Ssc#S21577631	3	0.86	2	0.57	6	1.8	UMC-pd3ov3-004-e11 Oviduct gilt D3 of estrous cycle pd3ov Sus scrofa cDNA 3', mRNA sequence /clone_end=3' /gb=CO990543 /gi=51349817 /ug=Ssc.86609 /len=334	-	-	-	-
gnl|UG|Ssc#S58312300	5	1.44	3	0.86	0	0	PREDICTED: Sus scrofa hypothetical protein LOC100516425 (LOC100516425), mRNA /cds=p(78,1997) /gb=XM_003124098 /gi=311250497 /ug=Ssc.73696 /len=1997	GO:0031981//nuclear lumen	GO:0005488//binding	GO:0048731;GO:0051234//establishment of localization	gi|311250498|ref|XP_003124146.1|/1.35611e-178/PREDICTED: hypothetical protein LOC100516425 [Sus scrofa]
gnl|UG|Ssc#S35173343	12	3.45	8	2.29	11	3.31	Sus scrofa mRNA, clone:AMP010081D07, expressed in alveolar macrophage /gb=AK231011 /gi=115546492 /ug=Ssc.3806 /len=3268	GO:0043231//intracellular membrane-bounded organelle;GO:0044444//cytoplasmic part	GO:0005488//binding	GO:0016197//endosome transport	gi|301755216|ref|XP_002913458.1|/0/PREDICTED: vacuolar protein sorting-associated protein 35-like [Ailuropoda melanoleuca]
gnl|UG|Ssc#S35173710	3	0.86	0	0	0	0	Sus scrofa mRNA, clone:AMP010050E02, expressed in alveolar macrophage /gb=AK230834 /gi=115546125 /ug=Ssc.14396 /len=1057	GO:0070461//SAGA-type complex;GO:0005667//transcription factor complex;GO:0016020//membrane	GO:0003712//transcription cofactor activity;GO:0003676//nucleic acid binding;GO:0004468//lysine N-acetyltransferase activity;GO:0001071//nucleic acid binding transcription factor activity;GO:0003702//RNA polymerase II transcription factor activity	GO:0006352//transcription initiation, DNA-dependent;GO:0016573//histone acetylation;GO:0006354//transcription elongation, DNA-dependent	gi|296207258|ref|XP_002750565.1|/6.15213e-104/PREDICTED: transcription initiation factor TFIID subunit 12-like [Callithrix jacchus]
gnl|UG|Ssc#S46878972	0	0	0	0	0	0	PREDICTED: Sus scrofa ribosomal protein S6 kinase alpha-5-like (LOC100152046), mRNA /cds=p(1,1632) /gb=XM_001926231 /gi=311261447 /ug=Ssc.2132 /len=2901	GO:0031981//nuclear lumen	GO:0004672//protein kinase activity;GO:0046872//metal ion binding;GO:0032559	GO:0006351//transcription, DNA-dependent;GO:0002224//toll-like receptor signaling pathway;GO:0007169//transmembrane receptor protein tyrosine kinase signaling pathway;GO:0006468//protein phosphorylation;GO:0006935//chemotaxis;GO:0000165//MAPKKK cascade	gi|311261448|ref|XP_001926266.2|/0/PREDICTED: ribosomal protein S6 kinase alpha-5-like [Sus scrofa]
gnl|UG|Ssc#S58313940	70	20.15	29	8.29	34	10.22	PREDICTED: Sus scrofa coronin-1B-like (LOC100511677), mRNA /cds=p(84,1553) /gb=XM_003122460 /gi=311247147 /ug=Ssc.19223 /len=1906	GO:0005856//cytoskeleton	GO:0003779//actin binding	GO:0007010//cytoskeleton organization	gi|311247148|ref|XP_003122508.1|/0/PREDICTED: coronin-1B-like [Sus scrofa]
gnl|UG|Ssc#S46877516	9	2.59	7	2	4	1.2	PREDICTED: Sus scrofa protein tyrosine phosphatase, receptor type, G (PTPRG), mRNA /cds=p(1,4176) /gb=XM_001926989 /gi=311269085 /ug=Ssc.22912 /len=4906	GO:0016021//integral to membrane;GO:0044421//extracellular region part	GO:0004871//signal transducer activity;GO:0004725//protein tyrosine phosphatase activity;GO:0005515//protein binding	GO:0007417//central nervous system development;GO:0006470//protein dephosphorylation;GO:0007167//enzyme linked receptor protein signaling pathway;GO:0010975//regulation of neuron projection development	gi|311269086|ref|XP_001927024.2|/0/PREDICTED: receptor-type tyrosine-protein phosphatase gamma [Sus scrofa]
gnl|UG|Ssc#S58313601	71	20.44	36	10.29	40	12.02	PREDICTED: Sus scrofa nucleoporin 160kDa (NUP160), mRNA /cds=p(1,4407) /gb=XM_003122817 /gi=311247845 /ug=Ssc.42929 /len=5134	GO:0005643//nuclear pore;GO:0000775//chromosome, centromeric region;GO:0044444//cytoplasmic part	GO:0005488//binding;GO:0005215//transporter activity	GO:0044238//primary metabolic process;GO:0015758//glucose transport;GO:0006405//RNA export from nucleus;GO:0007067//mitosis	gi|311247846|ref|XP_003122865.1|/0/PREDICTED: nuclear pore complex protein Nup160-like [Sus scrofa]
gnl|UG|Ssc#S58305837	14	4.03	5	1.43	27	8.11	PREDICTED: Sus scrofa RAC-gamma serine/threonine-protein kinase-like (LOC100513811), mRNA /cds=p(1,1464) /gb=XM_003130561 /gi=311265343 /ug=Ssc.55979 /len=1994	GO:0031981//nuclear lumen;GO:0044444//cytoplasmic part;GO:0000267//cell fraction;GO:0016020//membrane	GO:0004672//protein kinase activity;GO:0019901//protein kinase binding;GO:0032559	GO:0006468//protein phosphorylation;GO:0002028//regulation of sodium ion transport;GO:0023052//signaling;GO:0032868//response to insulin stimulus	gi|311265344|ref|XP_003130609.1|/0/PREDICTED: RAC-gamma serine/threonine-protein kinase-like [Sus scrofa]
gnl|UG|Ssc#S26650970	47	13.53	93	26.58	63	18.93	BW982033 full-length enriched swine cDNA library, adult intestine Sus scrofa cDNA clone ITT010068B08 5', mRNA sequence /clone=ITT010068B08 /clone_end=5' /gb=BW982033 /gi=74258873 /ug=Ssc.45307 /len=825	-	-	-	-
gnl|UG|Ssc#S58311183	210	60.46	199	56.88	60	18.03	PREDICTED: Sus scrofa serine/arginine-rich splicing factor 7-like, transcript variant 1 (LOC100518189), mRNA /cds=p(241,957) /gb=XM_003125210 /gi=311252784 /ug=Ssc.13663 /len=2433	GO:0031981//nuclear lumen	GO:0003676//nucleic acid binding;GO:0046914//transition metal ion binding	GO:0000377;GO:0006405//RNA export from nucleus;GO:0006397//mRNA processing;GO:0006353//transcription termination, DNA-dependent	gi|114577076|ref|XP_515421.2|/3.27111e-75/PREDICTED: similar to Sfrs7 protein [Pan troglodytes]
gnl|UG|Ssc#S58301681	13	3.74	6	1.72	7	2.1	PREDICTED: Sus scrofa staphylococcal nuclease domain-containing protein 1-like (LOC100523412), partial mRNA /cds=p(204,1241) /gb=XM_003134719 /gi=311275484 /ug=Ssc.83383 /len=1241	-	-	-	-
gnl|UG|Ssc#S58312759	0	0	0	0	2	0.6	PREDICTED: Sus scrofa UPF0544 protein C5orf45 homolog (LOC100518897), mRNA /cds=p(45,1049) /gb=XM_003123640 /gi=311249550 /ug=Ssc.44696 /len=1307	-	-	-	gi|311249551|ref|XP_003123688.1|/0/PREDICTED: UPF0544 protein C5orf45 homolog [Sus scrofa]
gnl|UG|Ssc#S55324445	0	0	3	0.86	10	3.01	Sus scrofa mRNA, clone:SMG010004G08, expressed in submaxillary gland /gb=AK349961 /gi=288780427 /ug=Ssc.32334 /len=3636	GO:0031090//organelle membrane;GO:0043231//intracellular membrane-bounded organelle;GO:0031224//intrinsic to membrane	GO:0046914//transition metal ion binding;GO:0016715//oxidoreductase activity, acting on paired donors, with incorporation or reduction of molecular oxygen, reduced ascorbate as one donor, and incorporation of one atom of oxygen	GO:0006576//cellular biogenic amine metabolic process	gi|194035411|ref|XP_001926966.1|/0/PREDICTED: monooxygenase, DBH-like 1 [Sus scrofa]
gnl|UG|Ssc#S58304637	8	2.3	3	0.86	7	2.1	PREDICTED: Sus scrofa protein unc-119 homolog A-like (LOC100512369), mRNA /cds=p(56,778) /gb=XM_003131761 /gi=311267936 /ug=Ssc.27188 /len=1384	GO:0000267//cell fraction;GO:0044444//cytoplasmic part	-	GO:0050953//sensory perception of light stimulus;GO:0007267//cell-cell signaling;GO:0007165//signal transduction	gi|311267937|ref|XP_003131809.1|/6.42577e-110/PREDICTED: protein unc-119 homolog A-like [Sus scrofa]
gnl|UG|Ssc#S57704974	18	5.18	31	8.86	17	5.11	Sus scrofa dicer 1, ribonuclease type III (DICER1), mRNA /cds=p(17,5764) /gb=NM_001197194 /gi=308237837 /ug=Ssc.3231 /len=5995	-	-	-	-
gnl|UG|Ssc#S6056923	3	0.86	3	0.86	5	1.5	MI-P-H1-abm-h-02-1-UM.s1 MI-P-H1 Sus scrofa cDNA clone MI-P-H1-abm-h-02-1-UM 3', mRNA sequence /clone=MI-P-H1-abm-h-02-1-UM /clone_end=3' /gb=BF703557 /gi=11988965 /ug=Ssc.81459 /len=670	-	-	-	-
gnl|UG|Ssc#S35174159	0	0	0	0	0	0	Sus scrofa mRNA, clone:AMP010044D09, expressed in alveolar macrophage /gb=AK230791 /gi=115545676 /ug=Ssc.9301 /len=1546	-	-	-	gi|194210295|ref|XP_001916381.1|/0/PREDICTED: similar to HBxAg transactivated protein 2 [Equus caballus]
gnl|UG|Ssc#S58309191	0	0	0	0	2	0.6	PREDICTED: Sus scrofa pleckstrin homology-like domain family B member 2-like (LOC100520495), mRNA /cds=p(228,2177) /gb=XM_003127195 /gi=311257709 /ug=Ssc.85083 /len=2443	-	-	-	gi|311257710|ref|XP_003127243.1|/0/PREDICTED: pleckstrin homology-like domain family B member 2-like [Sus scrofa]
gnl|UG|Ssc#S55319821	0	0	3	0.86	0	0	Sus scrofa mRNA, clone:THY010113B11, expressed in thymus /gb=AK351944 /gi=288785063 /ug=Ssc.16047 /len=3611	-	-	-	-
gnl|UG|Ssc#S58303940	19	5.47	27	7.72	19	5.71	PREDICTED: Sus scrofa 5'-3' exoribonuclease 1, transcript variant 2 (XRN1), mRNA /cds=p(96,5210) /gb=XM_003132458 /gi=311269479 /ug=Ssc.46575 /len=5469	GO:0005856//cytoskeleton;GO:0043231//intracellular membrane-bounded organelle;GO:0044444//cytoplasmic part;GO:0016020//membrane	GO:0004527//exonuclease activity;GO:0003676//nucleic acid binding	GO:0000291//nuclear-transcribed mRNA catabolic process, exonucleolytic;GO:0016072//rRNA metabolic process	gi|311269480|ref|XP_003132506.1|/0/PREDICTED: 5'-3' exoribonuclease 1-like isoform 2 [Sus scrofa]
gnl|UG|Ssc#S37223544	7	2.02	0	0	6	1.8	Sus scrofa hypoxia-inducible factor 2 alpha mRNA, complete cds /cds=p(107,2722) /gb=EF375723 /gi=125634699 /ug=Ssc.52477 /len=2865	GO:0043231//intracellular membrane-bounded organelle;GO:0043234//protein complex	GO:0060089;GO:0003712//transcription cofactor activity;GO:0000981//sequence-specific DNA binding RNA polymerase II transcription factor activity;GO:0046983//protein dimerization activity;GO:0003702//RNA polymerase II transcription factor activity;GO:0003677//DNA binding;GO:0019899//enzyme binding	GO:0048771//tissue remodeling;GO:0008016//regulation of heart contraction;GO:0006357//regulation of transcription from RNA polymerase II promoter;GO:0006584//catecholamine metabolic process;GO:0045165//cell fate commitment;GO:0050953//sensory perception of light stimulus;GO:0023052//signaling;GO:0021700//developmental maturation;GO:0006996//organelle organization;GO:0030099//myeloid cell differen…	gi|148228022|ref|NP_001090889.1|/0/endothelial PAS domain-containing protein 1 [Sus scrofa]
gnl|UG|Ssc#S55322720	3	0.86	2	0.57	3	0.9	Sus scrofa mRNA, clone:DCI010024A09, expressed in dendritic cells (immature) /gb=AK344363 /gi=288782152 /ug=Ssc.11090 /len=2287	-	GO:0005543//phospholipid binding	GO:0006810//transport;GO:0044238//primary metabolic process	gi|219521974|ref|NP_001137175.1|/3.58878e-146/copine-1 [Sus scrofa]
gnl|UG|Ssc#S58310084	3	0.86	2	0.57	0	0	PREDICTED: Sus scrofa phosphatidylinositol-5-phosphate 4-kinase type-2 gamma-like, transcript variant 1 (LOC100516802), mRNA /cds=p(281,1546) /gb=XM_003126309 /gi=311255781 /ug=Ssc.1816 /len=1583	GO:0043231//intracellular membrane-bounded organelle	GO:0005515//protein binding;GO:0016307//phosphatidylinositol phosphate kinase activity;GO:0032559	GO:0046488//phosphatidylinositol metabolic process;GO:0046474//glycerophospholipid biosynthetic process;GO:0006796//phosphate metabolic process	gi|311255782|ref|XP_003126357.1|/0/PREDICTED: phosphatidylinositol-5-phosphate 4-kinase type-2 gamma-like isoform 1 [Sus scrofa]
gnl|UG|Ssc#S58305020	3	0.86	0	0	2	0.6	PREDICTED: Sus scrofa DEAH (Asp-Glu-Ala-His) box polypeptide 8 (DHX8), mRNA /cds=p(25,3501) /gb=XM_003131379 /gi=311267142 /ug=Ssc.28567 /len=4450	GO:0005681//spliceosomal complex	GO:0003676//nucleic acid binding;GO:0042623//ATPase activity, coupled;GO:0003724//RNA helicase activity;GO:0032559	GO:0000377;GO:0009207	gi|311267143|ref|XP_003131427.1|/0/PREDICTED: ATP-dependent RNA helicase DHX8-like [Sus scrofa]
gnl|UG|Ssc#S19549595	143	41.17	89	25.44	160	48.08	996136 MARC 4PIG Sus scrofa cDNA 3', mRNA sequence /clone_end=3' /gb=CN165699 /gi=46180129 /ug=Ssc.85367 /len=742	-	-	-	-
gnl|UG|Ssc#S55318504	6	1.73	2	0.57	7	2.1	Sus scrofa mRNA, clone:UTR010098F09, expressed in uterus /gb=AK352467 /gi=288786380 /ug=Ssc.66756 /len=2685	-	-	-	gi|301770009|ref|XP_002920423.1|/1.19343e-79/PREDICTED: uncharacterized protein C3orf32-like [Ailuropoda melanoleuca]
gnl|UG|Ssc#S58308854	21	6.05	6	1.72	3	0.9	PREDICTED: Sus scrofa arginine-glutamic acid dipeptide repeats protein-like (LOC100517475), mRNA /cds=p(2,877) /gb=XM_003127537 /gi=311258393 /ug=Ssc.57773 /len=3383	GO:0016604//nuclear body;GO:0016585//chromatin remodeling complex	GO:0046914//transition metal ion binding;GO:0001071//nucleic acid binding transcription factor activity;GO:0003677//DNA binding;GO:0005515//protein binding	GO:0016568//chromatin modification;GO:0006606//protein import into nucleus;GO:0032501//multicellular organismal process;GO:0006351//transcription, DNA-dependent	gi|311258394|ref|XP_003127585.1|/5.62788e-130/PREDICTED: arginine-glutamic acid dipeptide repeats protein-like [Sus scrofa]
gnl|UG|Ssc#S58303495	2	0.58	0	0	0	0	PREDICTED: Sus scrofa t-box transcription factor TBX5-like (LOC100522280), mRNA /cds=p(11,1570) /gb=XM_003132900 /gi=311270690 /ug=Ssc.26535 /len=1570	GO:0043231//intracellular membrane-bounded organelle	GO:0030528//transcription regulator activity;GO:0005515//protein binding;GO:0001071//nucleic acid binding transcription factor activity;GO:0003677//DNA binding	GO:0035051//cardiac cell differentiation;GO:0048729//tissue morphogenesis;GO:0001837//epithelial to mesenchymal transition;GO:0045597//positive regulation of cell differentiation;GO:0035115//embryonic forelimb morphogenesis;GO:0033189//response to vitamin A;GO:0003164;GO:0008285//negative regulation of cell proliferation;GO:0035441//cell migration involved in vasculogenesis;GO:0007154//cell commu…	gi|311270691|ref|XP_003132948.1|/0/PREDICTED: t-box transcription factor TBX5-like [Sus scrofa]
gnl|UG|Ssc#S58307746	3	0.86	2	0.57	0	0	PREDICTED: Sus scrofa papilin-like (LOC100523451), mRNA /cds=p(1,3840) /gb=XM_003128653 /gi=311261312 /ug=Ssc.62831 /len=4002	GO:0005578//proteinaceous extracellular matrix	GO:0004175//endopeptidase activity;GO:0046914//transition metal ion binding;GO:0004866//endopeptidase inhibitor activity	GO:0010466//negative regulation of peptidase activity	gi|311261313|ref|XP_003128701.1|/0/PREDICTED: LOW QUALITY PROTEIN: papilin-like [Sus scrofa]
gnl|UG|Ssc#S20962747	0	0	2	0.57	3	0.9	AJ684505 CSEQRAN04 Sus scrofa cDNA clone C0001805_C23, mRNA sequence /clone=C0001805_C23 /gb=AJ684505 /gi=49417095 /ug=Ssc.86085 /len=512	-	-	-	-
gnl|UG|Ssc#S40180331	25	7.2	23	6.57	43	12.92	rjca23c_a23.y1 jca Sus scrofa cDNA 5', mRNA sequence /clone_end=5' /gb=EW275238 /gi=182524765 /ug=Ssc.45111 /len=611	GO:0031501//mannosyltransferase complex;GO:0031227//intrinsic to endoplasmic reticulum membrane	GO:0005488//binding;GO:0000030//mannosyltransferase activity	GO:0010608//posttranscriptional regulation of gene expression;GO:0006497//protein lipidation;GO:0006493//protein O-linked glycosylation;GO:0018317;GO:0006487//protein N-linked glycosylation	gi|194036075|ref|XP_001929318.1|/4.36118e-47/PREDICTED: dolichol-phosphate mannosyltransferase subunit 3-like [Sus scrofa]
gnl|UG|Ssc#S55324321	3	0.86	0	0	3	0.9	Sus scrofa mRNA, clone:ADR010086D08, expressed in adrenal gland /gb=AK343537 /gi=288780551 /ug=Ssc.33481 /len=2523	-	-	-	gi|311270866|ref|XP_003132991.1|/0/PREDICTED: GAS2-like protein 1-like [Sus scrofa]
gnl|UG|Ssc#S20937028	5408	1556.99	12663	3619.7	6417	1928.48	AJ648751 CSEQRAN19 Sus scrofa cDNA clone C0003265_I17, mRNA sequence /clone=C0003265_I17 /gb=AJ648751 /gi=49325596 /ug=Ssc.85495 /len=467	GO:0031981//nuclear lumen;GO:0015935//small ribosomal subunit	GO:0005198//structural molecule activity;GO:0003824//catalytic activity;GO:0003729//mRNA binding	GO:0031016//pancreas development;GO:0006357//regulation of transcription from RNA polymerase II promoter;GO:0006412//translation;GO:0022618//ribonucleoprotein complex assembly;GO:0019080;GO:0030099//myeloid cell differentiation;GO:0006364//rRNA processing	gi|114554382|ref|XP_001159406.1|/3.93877e-62/PREDICTED: hypothetical protein isoform 1 [Pan troglodytes]
gnl|UG|Ssc#S29976989	34	9.79	121	34.59	29	8.72	PDUts1117C04 Porcine testis cDNA library I Sus scrofa cDNA clone PDUts1117C04 3' similar to homologue to ref|NM_214367.1| Sus scrofa beta-catenin (CTNNB1), mRNA, mRNA sequence /clone=PDUts1117C04 /clone_end=3' /gb=CV873647 /gi=84127607 /ug=Ssc.88480 /len=284	-	-	-	-
gnl|UG|Ssc#S35169248	0	0	0	0	2	0.6	Sus scrofa mRNA, clone:LVR010042E07, expressed in liver /gb=AK232421 /gi=115550591 /ug=Ssc.26119 /len=2562	GO:0044421//extracellular region part;GO:0000323//lytic vacuole	GO:0015929//hexosaminidase activity	GO:0006027//glycosaminoglycan catabolic process;GO:0008283//cell proliferation;GO:0009987//cellular process	gi|197261157|gb|ACH56985.1|/4.34928e-164/hyaluronidase 1 [Sus scrofa]
gnl|UG|Ssc#S46880698	25	7.2	19	5.43	15	4.51	PREDICTED: Sus scrofa UPF0464 protein C15orf44 homolog (LOC100153401), mRNA /cds=p(326,1882) /gb=XM_001929160 /gi=311245312 /ug=Ssc.39938 /len=2507	-	-	-	gi|194034645|ref|XP_001929195.1|/0/PREDICTED: UPF0464 protein C15orf44 homolog [Sus scrofa]
gnl|UG|Ssc#S58311399	33	9.5	3	0.86	26	7.81	PREDICTED: Sus scrofa polycomb group RING finger protein 1-like (LOC100514636), mRNA /cds=p(36,815) /gb=XM_003124996 /gi=311252342 /ug=Ssc.28986 /len=893	GO:0031981//nuclear lumen	GO:0046914//transition metal ion binding;GO:0005515//protein binding	GO:0010467//gene expression	gi|311252343|ref|XP_003125044.1|/3.68707e-149/PREDICTED: LOW QUALITY PROTEIN: polycomb group RING finger protein 1-like [Sus scrofa]
gnl|UG|Ssc#S23757659	0	0	6	1.72	0	0	1114716 MARC 4PIG Sus scrofa cDNA 5', mRNA sequence /clone_end=5' /gb=DN115278 /gi=59809538 /ug=Ssc.38229 /len=891	-	-	-	-
gnl|UG|Ssc#S23759052	2	0.58	2	0.57	2	0.6	1116259 MARC 4PIG Sus scrofa cDNA 5', mRNA sequence /clone_end=5' /gb=DN116671 /gi=59810931 /ug=Ssc.85897 /len=869	-	GO:0016790//thiolester hydrolase activity;GO:0070011	GO:0019941//modification-dependent protein catabolic process	gi|301783585|ref|XP_002927208.1|/1.46892e-163/PREDICTED: ubiquitin carboxyl-terminal hydrolase 34-like, partial [Ailuropoda melanoleuca]
gnl|UG|Ssc#S58313065	0	0	0	0	0	0	PREDICTED: Sus scrofa nuclear factor I/X (CCAAT-binding transcription factor), transcript variant 1 (NFIX), mRNA /cds=p(55,1587) /gb=XM_003123333 /gi=311248928 /ug=Ssc.34918 /len=1695	GO:0043231//intracellular membrane-bounded organelle	GO:0030528//transcription regulator activity;GO:0003676//nucleic acid binding;GO:0000981//sequence-specific DNA binding RNA polymerase II transcription factor activity	GO:0006259//DNA metabolic process;GO:0000122//negative regulation of transcription from RNA polymerase II promoter;GO:0010551//regulation of gene-specific transcription from RNA polymerase II promoter	gi|297276263|ref|XP_001110651.2|/0/PREDICTED: nuclear factor 1 X-type isoform 4 [Macaca mulatta]
gnl|UG|Ssc#S35164764	4	1.15	0	0	2	0.6	Sus scrofa mRNA, clone:UTR010036E02, expressed in uterus /gb=AK240161 /gi=115554962 /ug=Ssc.4584 /len=2219	GO:0031012//extracellular matrix	GO:0003824//catalytic activity	GO:0043062//extracellular structure organization;GO:0008152//metabolic process	gi|57087391|ref|XP_546875.1|/0/PREDICTED: similar to CG17712-PA [Canis familiaris]
gnl|UG|Ssc#S46880239	0	0	0	0	2	0.6	PREDICTED: Sus scrofa zinc fingers and homeoboxes protein 1-like (LOC100154564), mRNA /cds=p(1,2619) /gb=XM_001928633 /gi=311253414 /ug=Ssc.9470 /len=4576	GO:0043231//intracellular membrane-bounded organelle	GO:0046914//transition metal ion binding;GO:0001071//nucleic acid binding transcription factor activity;GO:0003677//DNA binding	GO:0006355//regulation of transcription, DNA-dependent	gi|194035614|ref|XP_001928668.1|/0/PREDICTED: zinc fingers and homeoboxes protein 1-like [Sus scrofa]
gnl|UG|Ssc#S58305986	12	3.45	48	13.72	28	8.41	PREDICTED: Sus scrofa transmembrane protein 206-like (LOC100524887), mRNA /cds=p(39,1091) /gb=XM_003130410 /gi=311265042 /ug=Ssc.42114 /len=1091	GO:0031224//intrinsic to membrane	-	-	gi|311265043|ref|XP_003130458.1|/0/PREDICTED: transmembrane protein 206-like [Sus scrofa]
gnl|UG|Ssc#S19549654	0	0	0	0	0	0	996200 MARC 4PIG Sus scrofa cDNA 3', mRNA sequence /clone_end=3' /gb=CN165762 /gi=46180192 /ug=Ssc.48785 /len=852	-	-	-	gi|311262091|ref|XP_003129009.1|/8.6241e-28/PREDICTED: SLAIN motif-containing protein 2-like [Sus scrofa]
gnl|UG|Ssc#S55326612	0	0	3	0.86	5	1.5	Sus scrofa mRNA, clone:OVRM10049F01, expressed in ovary /gb=AK348039 /gi=288778214 /ug=Ssc.23472 /len=2350	GO:0044424//intracellular part	GO:0017111//nucleoside-triphosphatase activity;GO:0032561	GO:0007243//intracellular protein kinase cascade;GO:0009207	gi|19072794|ref|NP_060065.2|/2.51906e-94/NF-kappa-B inhibitor-interacting Ras-like protein 2 isoform a [Homo sapiens]
gnl|UG|Ssc#S29990728	0	0	3	0.86	9	2.7	PDUts2098A03 Porcine testis cDNA library II Sus scrofa cDNA clone PDUts2098A03 5', mRNA sequence /clone=PDUts2098A03 /clone_end=5' /gb=CX065202 /gi=84141344 /ug=Ssc.2481 /len=664	-	-	-	-
gnl|UG|Ssc#S35172093	7	2.02	2	0.57	8	2.4	Sus scrofa mRNA, clone:ITT010055C09, expressed in intestine /gb=AK231400 /gi=115547742 /ug=Ssc.57550 /len=2206	GO:0005635//nuclear envelope	GO:0005048//signal sequence binding;GO:0005515//protein binding;GO:0022892	GO:0006606//protein import into nucleus;GO:0065003	gi|6680596|ref|NP_032492.1|/0/importin subunit alpha-3 [Mus musculus]
gnl|UG|Ssc#S35171791	0	0	0	0	2	0.6	Sus scrofa mRNA, clone:TCH010031B07, expressed in trachea /gb=AK238028 /gi=115548044 /ug=Ssc.52384 /len=2201	-	-	-	-
gnl|UG|Ssc#S34315588	18	5.18	10	2.86	0	0	Sus scrofa nuclear factor kappa-B 1 (NFKB1) mRNA, complete cds /cds=p(1,2880) /gb=DQ834921 /gi=111182880 /ug=Ssc.17816 /len=3314	GO:0031981//nuclear lumen;GO:0043234//protein complex;GO:0044444//cytoplasmic part	GO:0001071//nucleic acid binding transcription factor activity;GO:0016564//transcription repressor activity;GO:0042802//identical protein binding;GO:0043565//sequence-specific DNA binding	GO:0032769//negative regulation of monooxygenase activity;GO:0030177//positive regulation of Wnt receptor signaling pathway;GO:0010883//regulation of lipid storage;GO:0009612//response to mechanical stimulus;GO:0051091//positive regulation of transcription factor activity;GO:0007169//transmembrane receptor protein tyrosine kinase signaling pathway;GO:0050851//antigen receptor-mediated signaling p…	gi|115312276|ref|NP_001041697.1|/0/nuclear factor NF-kappa-B p105 subunit [Sus scrofa]
gnl|UG|Ssc#S35164860	0	0	0	0	2	0.6	Sus scrofa mRNA, clone:LVRM10204A08, expressed in liver /gb=AK233678 /gi=115554866 /ug=Ssc.4765 /len=2382	GO:0005681//spliceosomal complex;GO:0031981//nuclear lumen	GO:0003676//nucleic acid binding;GO:0046914//transition metal ion binding;GO:0005515//protein binding	GO:0000377;GO:0006606//protein import into nucleus	gi|301765526|ref|XP_002918204.1|/0/PREDICTED: pre-mRNA-splicing factor RBM22-like [Ailuropoda melanoleuca]
gnl|UG|Ssc#S58302193	5	1.44	0	0	0	0	PREDICTED: Sus scrofa chondroitin sulfate N-acetylgalactosaminyltransferase 1 (CSGALNACT1), mRNA /cds=p(1,1575) /gb=XM_003134203 /gi=311274238 /ug=Ssc.92781 /len=1815	GO:0031228//intrinsic to Golgi membrane;GO:0000267//cell fraction	GO:0043169//cation binding;GO:0008376//acetylgalactosaminyltransferase activity	GO:0043062//extracellular structure organization;GO:0006024//glycosaminoglycan biosynthetic process;GO:0050650//chondroitin sulfate proteoglycan biosynthetic process;GO:0048731;GO:0006040//amino sugar metabolic process;GO:0015012//heparan sulfate proteoglycan biosynthetic process;GO:0019585//glucuronate metabolic process;GO:0033692//cellular polysaccharide biosynthetic process	gi|311274239|ref|XP_003134251.1|/0/PREDICTED: chondroitin sulfate N-acetylgalactosaminyltransferase 1-like [Sus scrofa]
gnl|UG|Ssc#S58301690	16	4.61	13	3.72	13	3.91	PREDICTED: Sus scrofa calumenin, transcript variant 1 (CALU), mRNA /cds=p(96,1043) /gb=XM_003134704 /gi=311275466 /ug=Ssc.1622 /len=3355	GO:0005788//endoplasmic reticulum lumen;GO:0048770;GO:0042598//vesicular fraction	GO:0046872//metal ion binding;GO:0005515//protein binding	GO:0001775//cell activation;GO:0031103//axon regeneration;GO:0006887//exocytosis;GO:0007599//hemostasis;GO:0010033//response to organic substance	gi|119604085|gb|EAW83679.1|/0/calumenin, isoform CRA_c [Homo sapiens]
gnl|UG|Ssc#S16515573	0	0	0	0	0	0	813178 MARC 3PIG Sus scrofa cDNA 5', mRNA sequence /clone_end=5' /gb=CF179089 /gi=33290865 /ug=Ssc.47863 /len=482	GO:0043231//intracellular membrane-bounded organelle;GO:0044444//cytoplasmic part;GO:0005626//insoluble fraction	GO:0005088//Ras guanyl-nucleotide exchange factor activity;GO:0060089;GO:0043169//cation binding	GO:0006917//induction of apoptosis;GO:0007266//Rho protein signal transduction;GO:0009966//regulation of signal transduction;GO:0007169//transmembrane receptor protein tyrosine kinase signaling pathway	gi|297463311|ref|XP_580384.4|/1.71709e-66/PREDICTED: A-kinase anchor protein 13 [Bos taurus]
gnl|UG|Ssc#S58313878	3	0.86	0	0	4	1.2	PREDICTED: Sus scrofa fibroblast growth factor (acidic) intracellular binding protein, transcript variant 2 (FIBP), mRNA /cds=p(97,1221) /gb=XM_003122522 /gi=311247273 /ug=Ssc.3671 /len=1274	GO:0042598//vesicular fraction;GO:0043231//intracellular membrane-bounded organelle	GO:0019838//growth factor binding	GO:0007169//transmembrane receptor protein tyrosine kinase signaling pathway	gi|311247274|ref|XP_003122570.1|/0/PREDICTED: acidic fibroblast growth factor intracellular-binding protein-like isoform 2 [Sus scrofa]
gnl|UG|Ssc#S58313958	10	2.88	2	0.57	13	3.91	PREDICTED: Sus scrofa protein unc-93 homolog B1-like (LOC100522238), mRNA /cds=p(1,1815) /gb=XM_003122436 /gi=311247111 /ug=Ssc.26300 /len=2441	GO:0000323//lytic vacuole;GO:0044425//membrane part;GO:0045335//phagocytic vesicle	GO:0005102//receptor binding	GO:0002478;GO:0002224//toll-like receptor signaling pathway;GO:0015031//protein transport	gi|311247112|ref|XP_003122484.1|/0/PREDICTED: LOW QUALITY PROTEIN: protein unc-93 homolog B1-like [Sus scrofa]
gnl|UG|Ssc#S58313579	4	1.15	2	0.57	0	0	PREDICTED: Sus scrofa ADP-ribosylation factor GTPase activating protein 2 (ARFGAP2), mRNA /cds=p(24,1586) /gb=XM_003122814 /gi=311247890 /ug=Ssc.54668 /len=2788	GO:0031981//nuclear lumen;GO:0012505//endomembrane system;GO:0016020//membrane	GO:0005083//small GTPase regulator activity;GO:0046914//transition metal ion binding	GO:0006810//transport;GO:0032012//regulation of ARF protein signal transduction	gi|311247891|ref|XP_003122862.1|/0/PREDICTED: ADP-ribosylation factor GTPase-activating protein 2-like [Sus scrofa]
gnl|UG|Ssc#S50181154	31	8.93	0	0	3	0.9	susfleck_LM_32_G06 SUSFLECK Loin Muscle Sus scrofa cDNA clone 32_G06, mRNA sequence /clone=32_G06 /gb=FD612990 /gi=221016822 /ug=Ssc.3546 /len=682	GO:0005743//mitochondrial inner membrane	GO:0015002//heme-copper terminal oxidase activity	GO:0006818//hydrogen transport;GO:0006811//ion transport	gi|147900197|ref|NP_001090953.1|/3.55099e-38/cytochrome c oxidase subunit 7A2, mitochondrial [Sus scrofa]
gnl|UG|Ssc#S58303739	5	1.44	0	0	11	3.31	PREDICTED: Sus scrofa glycogen synthase kinase 3 beta (GSK3B), mRNA /cds=p(348,1814) /gb=XM_003132656 /gi=311269959 /ug=Ssc.10921 /len=2663	GO:0031224//intrinsic to membrane	-	-	gi|74002810|ref|XP_535749.2|/0/PREDICTED: similar to transmembrane protein 39A [Canis familiaris]
gnl|UG|Ssc#S39799905	0	0	2	0.57	0	0	rcbe11_p24.y1 cbe Sus scrofa cDNA 5', mRNA sequence /clone_end=5' /gb=EV895183 /gi=178491551 /ug=Ssc.90297 /len=411	-	-	-	-
gnl|UG|Ssc#S35170476	2	0.58	0	0	0	0	Sus scrofa mRNA, clone:OVRM10075E06, expressed in ovary /gb=AK235385 /gi=115549363 /ug=Ssc.31586 /len=1820	-	-	-	-
gnl|UG|Ssc#S58310509	28	8.06	38	10.86	9	2.7	PREDICTED: Sus scrofa hippocampus abundant transcript 1 protein-like (LOC100513729), mRNA /cds=p(1,1443) /gb=XM_003125894 /gi=311254734 /ug=Ssc.37486 /len=1720	GO:0031224//intrinsic to membrane	GO:0008493//tetracycline transporter activity	GO:0015893//drug transport;GO:0015850//organic alcohol transport;GO:0006818//hydrogen transport;GO:0006811//ion transport	gi|311254735|ref|XP_003125942.1|/0/PREDICTED: hippocampus abundant transcript 1 protein-like [Sus scrofa]
gnl|UG|Ssc#S35168857	7	2.02	20	5.72	3	0.9	Sus scrofa mRNA, clone:OVRM10129F11, expressed in ovary /gb=AK235964 /gi=115550889 /ug=Ssc.81260 /len=2494	-	-	-	-
gnl|UG|Ssc#S58313969	22	6.33	19	5.43	31	9.32	PREDICTED: Sus scrofa protein phosphatase 6, regulatory subunit 3 (PPP6R3), mRNA /cds=p(1,2748) /gb=XM_003122445 /gi=311247088 /ug=Ssc.23942 /len=2748	GO:0043231//intracellular membrane-bounded organelle	GO:0019902//phosphatase binding	GO:0010921	gi|311247089|ref|XP_003122493.1|/0/PREDICTED: serine/threonine-protein phosphatase 6 regulatory subunit 3-like [Sus scrofa]
gnl|UG|Ssc#S46879460	3	0.86	4	1.14	0	0	PREDICTED: Sus scrofa MICAL-like 1 (MICALL1), mRNA /cds=p(1,2514) /gb=XM_001924644 /gi=311255109 /ug=Ssc.90047 /len=2514	-	GO:0005488//binding	-	gi|311255110|ref|XP_001924679.2|/0/PREDICTED: MICAL-like 1 [Sus scrofa]
gnl|UG|Ssc#S46877103	33	9.5	23	6.57	23	6.91	PREDICTED: Sus scrofa eukaryotic translation initiation factor 3, subunit A (LOC100156570), mRNA /cds=p(110,4240) /gb=XM_001928342 /gi=311271902 /ug=Ssc.16610 /len=5233	-	-	-	-
gnl|UG|Ssc#S58302886	3	0.86	6	1.72	4	1.2	PREDICTED: Sus scrofa deafness, autosomal recessive 59 (DFNB59), mRNA /cds=p(1,1059) /gb=XM_003133509 /gi=311272715 /ug=Ssc.56084 /len=1059	GO:0044297//cell body	-	GO:0050954//sensory perception of mechanical stimulus	gi|311272716|ref|XP_003133557.1|/0/PREDICTED: pejvakin-like [Sus scrofa]
gnl|UG|Ssc#S18550188	43	12.38	15	4.29	38	11.42	BX918839 Sus Scrofa library (scan) Sus scrofa cDNA clone scan0003.a.01 5prim, mRNA sequence /clone=scan0003.a.01 /clone_end=5' /gb=BX918839 /gi=90230088 /ug=Ssc.20965 /len=1080	GO:0044459//plasma membrane part;GO:0030136//clathrin-coated vesicle;GO:0031224//intrinsic to membrane	GO:0005515//protein binding	GO:0006810//transport	gi|291415740|ref|XP_002724107.1|/2.92225e-16/PREDICTED: Rab acceptor 1 [Oryctolagus cuniculus]
gnl|UG|Ssc#S58313712	2	0.58	0	0	0	0	PREDICTED: Sus scrofa protein PAT1 homolog 1-like (LOC100521602), mRNA /cds=p(1,1800) /gb=XM_003122722 /gi=311247622 /ug=Ssc.57109 /len=1800	GO:0005667//transcription factor complex;GO:0030529//ribonucleoprotein complex	GO:0003676//nucleic acid binding	GO:0000288//nuclear-transcribed mRNA catabolic process, deadenylation-dependent decay;GO:0022618//ribonucleoprotein complex assembly	gi|311247623|ref|XP_003122770.1|/0/PREDICTED: protein PAT1 homolog 1-like [Sus scrofa]
gnl|UG|Ssc#S34507293	20	5.76	30	8.58	19	5.71	DB807807 full-length enriched swine cDNA library, adult lung Sus scrofa cDNA 3', mRNA sequence /clone=LNG010107E01 /clone_end=3' /gb=DB807807 /gi=112779240 /ug=Ssc.78858 /len=814	GO:0016020//membrane;GO:0043231//intracellular membrane-bounded organelle;GO:0044427;GO:0000267//cell fraction;GO:0008287//protein serine/threonine phosphatase complex;GO:0005819//spindle;GO:0044444//cytoplasmic part	GO:0005515//protein binding;GO:0016791//phosphatase activity;GO:0043169//cation binding	GO:0042221//response to chemical stimulus;GO:0007155//cell adhesion;GO:0016055//Wnt receptor signaling pathway;GO:0001837//epithelial to mesenchymal transition;GO:0042503//tyrosine phosphorylation of Stat3 protein;GO:0006396//RNA processing;GO:0012502//induction of programmed cell death;GO:0045860//positive regulation of protein kinase activity;GO:0022403;GO:0046519;GO:0016049//cell growth;GO:000…	gi|311272409|ref|XP_003133430.1|/1.4724e-13/PREDICTED: serine/threonine-protein phosphatase 2A catalytic subunit alpha isoform [Sus scrofa]
gnl|UG|Ssc#S58302799	3	0.86	0	0	2	0.6	PREDICTED: Sus scrofa abl interactor 2-like (LOC100514879), mRNA /cds=p(1,1065) /gb=XM_003133597 /gi=311272919 /ug=Ssc.28967 /len=1065	GO:0031252//cell leading edge;GO:0042995//cell projection;GO:0044444//cytoplasmic part	GO:0030674//protein binding, bridging;GO:0003676//nucleic acid binding;GO:0019899//enzyme binding;GO:0019904//protein domain specific binding	GO:0048731;GO:0006468//protein phosphorylation;GO:0007015//actin filament organization;GO:0048870//cell motility	gi|311272920|ref|XP_003133645.1|/5.03028e-154/PREDICTED: abl interactor 2-like [Sus scrofa]
gnl|UG|Ssc#S55323724	168	48.37	45	12.86	148	44.48	Sus scrofa mRNA, clone:SPL010027D02, expressed in spleen /gb=AK350287 /gi=288781148 /ug=Ssc.2205 /len=1785	GO:0005901//caveola;GO:0031224//intrinsic to membrane;GO:0005813//centrosome;GO:0048770;GO:0005626//insoluble fraction	GO:0035254//glutamate receptor binding	-	gi|190360675|ref|NP_001121955.1|/0/flotillin-1 [Sus scrofa]
gnl|UG|Ssc#S46879795	144	41.46	107	30.59	141	42.37	PREDICTED: Sus scrofa RNA binding motif protein 15, transcript variant 2 (RBM15), mRNA /cds=p(1,2967) /gb=XM_001929379 /gi=311254625 /ug=Ssc.22374 /len=3972	GO:0031981//nuclear lumen	GO:0005488//binding	GO:0009653//anatomical structure morphogenesis;GO:0006357//regulation of transcription from RNA polymerase II promoter;GO:0001568//blood vessel development;GO:0048534;GO:0048523//negative regulation of cellular process	gi|311254626|ref|XP_001929414.2|/0/PREDICTED: putative RNA-binding protein 15-like isoform 2 [Sus scrofa]
gnl|UG|Ssc#S5992640	0	0	2	0.57	0	0	120898 MARC 1PIG Sus scrofa cDNA 5', mRNA sequence /clone_end=5' /gb=AW787162 /gi=7843938 /ti=447571910 /ug=Ssc.60252 /len=540	-	-	-	-
gnl|UG|Ssc#S46875921	0	0	0	0	0	0	PREDICTED: Sus scrofa regulation of nuclear pre-mRNA domain-containing protein 1B-like (LOC100157347), mRNA /cds=p(368,1348) /gb=XM_001925707 /gi=311274848 /ug=Ssc.11514 /len=1432	-	-	-	gi|73992404|ref|XP_542990.2|/0/PREDICTED: similar to Protein C20orf77 homolog [Canis familiaris]
gnl|UG|Ssc#S29977334	0	0	0	0	0	0	PDUts1121E04 Porcine testis cDNA library I Sus scrofa cDNA clone PDUts1121E04 5' similar to homologue to emb|AJ251829.1| Sus scrofa MHC class I SLA genomic region, haplotype H01, clone BAC 207G8, mRNA sequence /clone=PDUts1121E04 /clone_end=5' /gb=CV873992 /gi=84127952 /ug=Ssc.36639 /len=694	-	-	-	-
gnl|UG|Ssc#S35168737	0	0	4	1.14	4	1.2	Sus scrofa mRNA, clone:THY010033G10, expressed in thymus /gb=AK238814 /gi=115550953 /ug=Ssc.16954 /len=2335	-	-	-	-
gnl|UG|Ssc#S35170100	169	48.66	234	66.89	160	48.08	Sus scrofa mRNA, clone:LNG010065D07, expressed in lung /gb=AK232018 /gi=115549739 /ug=Ssc.2247 /len=1636	-	GO:0016312//inositol bisphosphate phosphatase activity;GO:0043169//cation binding	GO:0023052//signaling;GO:0006796//phosphate metabolic process	gi|311272795|ref|XP_003133591.1|/0/PREDICTED: inositol polyphosphate 1-phosphatase-like [Sus scrofa]
gnl|UG|Ssc#S58305054	48	13.82	7	2	52	15.63	PREDICTED: Sus scrofa elongation factor Tu GTP binding domain containing 2, transcript variant 1 (EFTUD2), mRNA /cds=p(91,3009) /gb=XM_003131332 /gi=311267073 /ug=Ssc.15282 /len=3465	-	-	-	-
gnl|UG|Ssc#S55326095	2	0.58	2	0.57	2	0.6	Sus scrofa mRNA, clone:OVRM10202B07, expressed in ovary /gb=AK348556 /gi=288778731 /ug=Ssc.93888 /len=2608	-	GO:0005488//binding	-	gi|194226965|ref|XP_001488217.2|/0/PREDICTED: similar to Uncharacterized protein C22orf9 homolog [Equus caballus]
gnl|UG|Ssc#S23696033	13	3.74	3	0.86	4	1.2	1104555 MARC 4PIG Sus scrofa cDNA 5', mRNA sequence /clone_end=5' /gb=DN107136 /gi=59782399 /ug=Ssc.13853 /len=877	-	-	-	-
gnl|UG|Ssc#S46877882	6	1.73	4	1.14	8	2.4	PREDICTED: Sus scrofa katanin p60 ATPase-containing subunit A-like 1-like (LOC100156612), mRNA /cds=p(1,1473) /gb=XM_001928666 /gi=311266087 /ug=Ssc.44020 /len=2074	GO:0015630//microtubule cytoskeleton	GO:0042623//ATPase activity, coupled;GO:0032559	GO:0000087//M phase of mitotic cell cycle;GO:0009207	gi|194040499|ref|XP_001928701.1|/0/PREDICTED: katanin p60 ATPase-containing subunit A-like 1-like [Sus scrofa]
gnl|UG|Ssc#S55266663	19	5.47	8	2.29	31	9.32	FS669108 full-length enriched swine cDNA library, adult hypothalamus Sus scrofa cDNA clone HTMT10069A03 5', mRNA sequence /clone=HTMT10069A03 /clone_end=5' /gb=FS669108 /gi=288264960 /ug=Ssc.460 /len=814	GO:0042579//microbody	GO:0016705//oxidoreductase activity, acting on paired donors, with incorporation or reduction of molecular oxygen;GO:0016209//antioxidant activity;GO:0004869//cysteine-type endopeptidase inhibitor activity	GO:0006952//defense response;GO:0000302//response to reactive oxygen species;GO:0042981//regulation of apoptosis;GO:0019725//cellular homeostasis;GO:0010466//negative regulation of peptidase activity	gi|47523086|ref|NP_999309.1|/3.41624e-79/peroxiredoxin-5, mitochondrial [Sus scrofa]
gnl|UG|Ssc#S46881207	3	0.86	2	0.57	2	0.6	PREDICTED: Sus scrofa RAB GTPase activating protein 1 (RABGAP1), mRNA /cds=p(51,2525) /gb=XM_001927109 /gi=311246426 /ug=Ssc.2797 /len=4159	GO:0005815//microtubule organizing center	GO:0008092//cytoskeletal protein binding;GO:0005099//Ras GTPase activator activity	GO:0032313//regulation of Rab GTPase activity	gi|311246427|ref|XP_001927144.2|/0/PREDICTED: rab GTPase-activating protein 1 [Sus scrofa]
gnl|UG|Ssc#S58307468	0	0	0	0	3	0.9	PREDICTED: Sus scrofa sister chromatid cohesion protein PDS5 homolog A-like (LOC100512479), partial mRNA /cds=p(1,759) /gb=XM_003128933 /gi=311262021 /ug=Ssc.62892 /len=759	GO:0043231//intracellular membrane-bounded organelle;GO:0044427	GO:0005515//protein binding	GO:0006260//DNA replication;GO:0000087//M phase of mitotic cell cycle	gi|311262022|ref|XP_003128981.1|/1.38858e-140/PREDICTED: sister chromatid cohesion protein PDS5 homolog A-like, partial [Sus scrofa]
gnl|UG|Ssc#S58304074	6	1.73	13	3.72	9	2.7	PREDICTED: Sus scrofa RING1 and YY1-binding protein-like (LOC100526249), partial mRNA /cds=p(1,529) /gb=XM_003132323 /gi=311269163 /ug=Ssc.16450 /len=1446	-	-	-	-
gnl|UG|Ssc#S20936013	38	10.94	18	5.15	9	2.7	AJ647736 CSEQRAN19 Sus scrofa cDNA clone C0003260_I10, mRNA sequence /clone=C0003260_I10 /gb=AJ647736 /gi=49324581 /ug=Ssc.74037 /len=503	GO:0043231//intracellular membrane-bounded organelle	-	GO:0006954//inflammatory response;GO:0008285//negative regulation of cell proliferation;GO:0042221//response to chemical stimulus;GO:0040007//growth;GO:0008630//DNA damage response, signal transduction resulting in induction of apoptosis	gi|149067879|gb|EDM17431.1|/1.27922e-33/nuclear protein 1, isoform CRA_b [Rattus norvegicus]
gnl|UG|Ssc#S35171411	4	1.15	5	1.43	4	1.2	Sus scrofa mRNA, clone:OVRM10044E04, expressed in ovary /gb=AK235045 /gi=115548428 /ug=Ssc.45611 /len=1778	GO:0031224//intrinsic to membrane	-	-	gi|73950469|ref|XP_544441.2|/0/PREDICTED: similar to transmembrane protein 39b [Canis familiaris]
gnl|UG|Ssc#S35173159	55	15.83	20	5.72	38	11.42	Sus scrofa mRNA, clone:OVR010075A08, expressed in ovary /gb=AK234514 /gi=115546676 /ug=Ssc.24352 /len=1215	GO:0031224//intrinsic to membrane;GO:0031090//organelle membrane;GO:0043231//intracellular membrane-bounded organelle	-	-	gi|311269244|ref|XP_003132406.1|/1.3254e-100/PREDICTED: protein jagunal homolog 1-like [Sus scrofa]
gnl|UG|Ssc#S58314906	11	3.17	4	1.14	15	4.51	PREDICTED: Sus scrofa probable ribosome biogenesis protein RLP24-like (LOC100515595), mRNA /cds=p(64,555) /gb=XM_003121498 /gi=311244700 /ug=Ssc.6718 /len=2163	GO:0030529//ribonucleoprotein complex;GO:0031981//nuclear lumen	GO:0005198//structural molecule activity	GO:0010467//gene expression;GO:0022613//ribonucleoprotein complex biogenesis	gi|311244701|ref|XP_003121546.1|/2.44818e-80/PREDICTED: probable ribosome biogenesis protein RLP24-like [Sus scrofa]
gnl|UG|Ssc#S58308686	27	7.77	36	10.29	3	0.9	PREDICTED: Sus scrofa hypothetical protein LOC100524500 (LOC100524500), mRNA /cds=p(1,696) /gb=XM_003127713 /gi=311258743 /ug=Ssc.16781 /len=2189	-	-	-	-
gnl|UG|Ssc#S19542021	5	1.44	2	0.57	0	0	946885 MARC 4PIG Sus scrofa cDNA 5', mRNA sequence /clone_end=5' /gb=CN158117 /gi=46172547 /ug=Ssc.12995 /len=854	-	-	-	-
gnl|UG|Ssc#S58303643	4	1.15	4	1.14	5	1.5	PREDICTED: Sus scrofa GC-rich sequence DNA-binding factor 1-like (LOC100525128), mRNA /cds=p(68,2815) /gb=XM_003132753 /gi=311270184 /ug=Ssc.7449 /len=3913	GO:0043231//intracellular membrane-bounded organelle;GO:0044444//cytoplasmic part	GO:0003676//nucleic acid binding;GO:0001071//nucleic acid binding transcription factor activity	GO:0006351//transcription, DNA-dependent	gi|311270185|ref|XP_003132801.1|/0/PREDICTED: LOW QUALITY PROTEIN: GC-rich sequence DNA-binding factor 1-like [Sus scrofa]
gnl|UG|Ssc#S55323526	10	2.88	5	1.43	2	0.6	Sus scrofa mRNA, clone:AMP010091D12, expressed in alveolar macrophages /gb=AK343955 /gi=288781346 /ug=Ssc.82926 /len=2522	GO:0005681//spliceosomal complex;GO:0031981//nuclear lumen	GO:0005488//binding	GO:0000377;GO:0065003	gi|114663425|ref|XP_511081.2|/0/PREDICTED: similar to KIAA0017 protein [Pan troglodytes]
gnl|UG|Ssc#S58309038	0	0	0	0	4	1.2	PREDICTED: Sus scrofa oxysterols receptor LXR-beta-like, transcript variant 1 (LOC100525290), mRNA /cds=p(305,1681) /gb=XM_003127361 /gi=311258023 /ug=Ssc.21608 /len=2071	GO:0043231//intracellular membrane-bounded organelle	GO:0046914//transition metal ion binding;GO:0030528//transcription regulator activity;GO:0004879//ligand-dependent nuclear receptor activity;GO:0001071//nucleic acid binding transcription factor activity;GO:0042974//retinoic acid receptor binding;GO:0003677//DNA binding	GO:0051004;GO:0031325//positive regulation of cellular metabolic process;GO:0010878//cholesterol storage;GO:0000122//negative regulation of transcription from RNA polymerase II promoter;GO:0030162//regulation of proteolysis;GO:0045806//negative regulation of endocytosis;GO:0034380//high-density lipoprotein particle assembly;GO:0033299//secretion of lysosomal enzymes;GO:0010551//regulation of gene…	gi|311258024|ref|XP_003127409.1|/0/PREDICTED: oxysterols receptor LXR-beta-like isoform 1 [Sus scrofa]
gnl|UG|Ssc#S25791152	7	2.02	0	0	5	1.5	Sus scrofa MYO5A mRNA for myosin Va, partial cds /cds=p(1,5556) /gb=AB209957 /gi=68445603 /ug=Ssc.56798 /len=5577	GO:0031252//cell leading edge;GO:0030427//site of polarized growth;GO:0015629//actin cytoskeleton;GO:0042995//cell projection	GO:0008092//cytoskeletal protein binding;GO:0032559	GO:0051234//establishment of localization;GO:0030029//actin filament-based process	gi|68445604|dbj|BAE03307.1|/0/myosin Va [Sus scrofa]
gnl|UG|Ssc#S41575768	4	1.15	0	0	3	0.9	PIC-A-1917 Sus Scrofa Adipocyte Zap Express Library After differentiation Sus scrofa cDNA clone SS-AA-6-2a-T3_G16, mRNA sequence /clone=SS-AA-6-2a-T3_G16 /gb=EH006656 /gi=161430416 /ug=Ssc.92765 /len=641	GO:0043231//intracellular membrane-bounded organelle	GO:0046914//transition metal ion binding;GO:0003676//nucleic acid binding	-	gi|296483260|gb|DAA25375.1|/7.35482e-96/suppressor of hairy wing homolog 4-like [Bos taurus]
gnl|UG|Ssc#S58313649	10	2.88	5	1.43	9	2.7	PREDICTED: Sus scrofa catenin (cadherin-associated protein), delta 1 (CTNND1), mRNA /cds=p(1,2817) /gb=XM_003122712 /gi=311247749 /ug=Ssc.9293 /len=3245	GO:0005626//insoluble fraction;GO:0043231//intracellular membrane-bounded organelle;GO:0030425//dendrite;GO:0005913//cell-cell adherens junction;GO:0031252//cell leading edge;GO:0044444//cytoplasmic part;GO:0030427//site of polarized growth	GO:0019900//kinase binding;GO:0019902//phosphatase binding;GO:0050839//cell adhesion molecule binding	GO:0009913//epidermal cell differentiation;GO:0045216//cell-cell junction organization;GO:0030178//negative regulation of Wnt receptor signaling pathway;GO:0007155//cell adhesion;GO:0030855//epithelial cell differentiation;GO:0007431//salivary gland development;GO:0010467//gene expression;GO:0002009//morphogenesis of an epithelium	gi|311247750|ref|XP_003122760.1|/0/PREDICTED: catenin delta-1-like [Sus scrofa]
gnl|UG|Ssc#S37959704	260	74.86	254	72.61	195	58.6	Sus scrofa zinc finger protein 216 mRNA, complete cds /cds=p(11,652) /gb=DQ492687 /gi=112292623 /ug=Ssc.27892 /len=2346	-	GO:0046914//transition metal ion binding;GO:0003676//nucleic acid binding	GO:0043009//chordate embryonic development;GO:0003008;GO:0009887//organ morphogenesis;GO:0060537//muscle tissue development;GO:0001667//ameboidal cell migration;GO:0007169//transmembrane receptor protein tyrosine kinase signaling pathway	gi|297271082|ref|XP_001096191.2|/1.98826e-99/PREDICTED: hypothetical protein LOC702149 isoform 2 [Macaca mulatta]
gnl|UG|Ssc#S50838369	2	0.58	0	0	0	0	Sus scrofa titin-cap (telethonin) (TCAP), mRNA /cds=p(1,504) /gb=NM_001145754 /gi=224809549 /ug=Ssc.13807 /len=977	GO:0031674//I band	GO:0008092//cytoskeletal protein binding;GO:0019904//protein domain specific binding;GO:0005198//structural molecule activity	GO:0006941//striated muscle contraction;GO:0007015//actin filament organization;GO:0007507//heart development;GO:0048747//muscle fiber development;GO:0014866//skeletal myofibril assembly;GO:0065003;GO:0009952//anterior/posterior pattern formation;GO:0060415;GO:0009612//response to mechanical stimulus	gi|224809550|ref|NP_001139226.1|/1.81916e-91/telethonin [Sus scrofa]
gnl|UG|Ssc#S23213104	4	1.15	5	1.43	4	1.2	Sus scrofa clone Clu_41835.scr.msk.p1.Contig3, mRNA sequence /gb=AY609904 /gi=52351474 /ug=Ssc.9651 /len=2096	GO:0005759//mitochondrial matrix	-	GO:0007005//mitochondrion organization	gi|148233930|ref|NP_001091572.1|/0/polymerase delta-interacting protein 2 [Bos taurus]
gnl|UG|Ssc#S58310792	41	11.8	52	14.86	10	3.01	PREDICTED: Sus scrofa ribosome biogenesis regulatory protein homolog (LOC100521788), mRNA /cds=p(82,1179) /gb=XM_003125604 /gi=311253770 /ug=Ssc.24338 /len=2369	GO:0000228//nuclear chromosome	GO:0005488//binding	GO:0000070//mitotic sister chromatid segregation;GO:0022613//ribonucleoprotein complex biogenesis	gi|311253771|ref|XP_003125652.1|/2.16788e-170/PREDICTED: ribosome biogenesis regulatory protein homolog [Sus scrofa]
gnl|UG|Ssc#S46880015	2	0.58	0	0	7	2.1	PREDICTED: Sus scrofa ADAM metallopeptidase domain 15, transcript variant 3 (ADAM15), mRNA /cds=p(97,2697) /gb=XM_001929340 /gi=311254183 /ug=Ssc.48842 /len=2975	GO:0031224//intrinsic to membrane;GO:0070161;GO:0042995//cell projection;GO:0030141//stored secretory granule	GO:0004175//endopeptidase activity;GO:0046914//transition metal ion binding;GO:0019904//protein domain specific binding	GO:0001837//epithelial to mesenchymal transition;GO:0048646//anatomical structure formation involved in morphogenesis;GO:0019538//protein metabolic process;GO:0032963//collagen metabolic process;GO:0031589//cell-substrate adhesion	gi|194036081|ref|XP_001929375.1|/0/PREDICTED: disintegrin and metalloproteinase domain-containing protein 15 isoform 3 [Sus scrofa]
gnl|UG|Ssc#S35168407	72	20.73	64	18.29	75	22.54	Sus scrofa mRNA, clone:LVRM10011E06, expressed in liver /gb=AK232717 /gi=115551283 /ug=Ssc.47897 /len=2282	GO:0043234//protein complex;GO:0031410//cytoplasmic vesicle;GO:0005624//membrane fraction;GO:0016020//membrane	GO:0016790//thiolester hydrolase activity;GO:0004175//endopeptidase activity;GO:0061135;GO:0008192;GO:0032403//protein complex binding;GO:0019783//small conjugating protein-specific protease activity	GO:0010498//proteasomal protein catabolic process;GO:0007267//cell-cell signaling;GO:0019941//modification-dependent protein catabolic process;GO:0032101;GO:0010466//negative regulation of peptidase activity	gi|73961834|ref|XP_537306.2|/0/PREDICTED: similar to Ubiquitin carboxyl-terminal hydrolase 14 (Ubiquitin thiolesterase 14) (Ubiquitin-specific processing protease 14) (Deubiquitinating enzyme 14) isoform 2 [Canis familiaris]
gnl|UG|Ssc#S58303382	0	0	0	0	4	1.2	PREDICTED: Sus scrofa ERO1-like protein beta-like (LOC100153764), mRNA /cds=p(97,1500) /gb=XM_003133014 /gi=311271132 /ug=Ssc.10859 /len=1500	GO:0031090//organelle membrane;GO:0043231//intracellular membrane-bounded organelle	GO:0016667//oxidoreductase activity, acting on a sulfur group of donors;GO:0005515//protein binding;GO:0050662//coenzyme binding	GO:0051234//establishment of localization;GO:0006457//protein folding;GO:0006091//generation of precursor metabolites and energy	gi|311271133|ref|XP_003133062.1|/0/PREDICTED: ERO1-like protein beta-like [Sus scrofa]
gnl|UG|Ssc#S35164705	79	22.74	84	24.01	73	21.94	Sus scrofa mRNA, clone:UTR010041H03, expressed in uterus /gb=AK240220 /gi=115555021 /ug=Ssc.20733 /len=976	-	-	-	gi|311249270|ref|XP_003123549.1|/5.86564e-82/PREDICTED: coiled-coil domain-containing protein 124-like [Sus scrofa]
gnl|UG|Ssc#S40474203	0	0	0	0	0	0	rspc021_c10.y1 spc Sus scrofa cDNA 5', mRNA sequence /clone_end=5' /gb=EW568809 /gi=183113742 /ug=Ssc.60423 /len=613	-	-	-	-
gnl|UG|Ssc#S58311839	2	0.58	0	0	0	0	PREDICTED: Sus scrofa DCN1-like protein 3-like (LOC100525983), mRNA /cds=p(106,1020) /gb=XM_003124560 /gi=311251432 /ug=Ssc.52733 /len=1020	GO:0044444//cytoplasmic part	-	GO:0007090//regulation of S phase of mitotic cell cycle;GO:0006915//apoptosis;GO:0016049//cell growth;GO:0010212//response to ionizing radiation;GO:0009411//response to UV	gi|311251433|ref|XP_003124608.1|/1.35969e-169/PREDICTED: DCN1-like protein 3-like [Sus scrofa]
gnl|UG|Ssc#S35171471	3	0.86	0	0	0	0	Sus scrofa mRNA, clone:OVRM10038B12, expressed in ovary /gb=AK234985 /gi=115548368 /ug=Ssc.52533 /len=1424	-	-	-	gi|260909098|gb|ACX54186.1|/4.09788e-06/APOBEC3 splice variant [Sus scrofa]
gnl|UG|Ssc#S58314953	0	0	0	0	0	0	PREDICTED: Sus scrofa transcription factor 4-like (LOC100511671), mRNA /cds=p(177,2204) /gb=XM_003121451 /gi=311244558 /ug=Ssc.40606 /len=2204	GO:0043231//intracellular membrane-bounded organelle;GO:0043234//protein complex	GO:0030528//transcription regulator activity;GO:0000982;GO:0000977;GO:0003712//transcription cofactor activity;GO:0001091;GO:0046983//protein dimerization activity;GO:0001083;GO:0010843//promoter binding;GO:0043566//structure-specific DNA binding	GO:0006357//regulation of transcription from RNA polymerase II promoter;GO:0006352//transcription initiation, DNA-dependent;GO:0034622;GO:0032501//multicellular organismal process	gi|311244559|ref|XP_003121499.1|/0/PREDICTED: LOW QUALITY PROTEIN: transcription factor 4-like [Sus scrofa]
gnl|UG|Ssc#S55326916	50	14.4	51	14.58	67	20.14	Sus scrofa mRNA, clone:OVR010084C05, expressed in ovary /gb=AK347735 /gi=288777910 /ug=Ssc.9336 /len=1637	GO:0044432//endoplasmic reticulum part;GO:0031090//organelle membrane	GO:0016862//intramolecular oxidoreductase activity, interconverting keto- and enol-groups;GO:0005488//binding	GO:0006950//response to stress;GO:0044267//cellular protein metabolic process;GO:0019725//cellular homeostasis	gi|297684983|ref|XP_002820091.1|/0/PREDICTED: endoplasmic reticulum resident protein 44-like [Pongo abelii]
gnl|UG|Ssc#S46881169	0	0	0	0	0	0	PREDICTED: Sus scrofa dynamin 1, transcript variant 1 (DNM1), mRNA /cds=p(65,2659) /gb=XM_001928100 /gi=311246540 /ug=Ssc.33754 /len=2659	GO:0043234//protein complex;GO:0015630//microtubule cytoskeleton	GO:0017111//nucleoside-triphosphatase activity;GO:0032561;GO:0005515//protein binding	GO:0009207;GO:0006898//receptor-mediated endocytosis	gi|194033645|ref|XP_001928135.1|/0/PREDICTED: dynamin-1 isoform 1 [Sus scrofa]
gnl|UG|Ssc#S58312627	5	1.44	6	1.72	9	2.7	PREDICTED: Sus scrofa RAS p21 protein activator (GTPase activating protein) 1 (RASA1), partial mRNA /cds=p(1,2316) /gb=XM_003123776 /gi=311249820 /ug=Ssc.18286 /len=3363	GO:0016020//membrane;GO:0031252//cell leading edge;GO:0044444//cytoplasmic part	GO:0005083//small GTPase regulator activity;GO:0008200//ion channel inhibitor activity;GO:0008047//enzyme activator activity;GO:0019899//enzyme binding	GO:0001952//regulation of cell-matrix adhesion;GO:0007275//multicellular organismal development;GO:0008064//regulation of actin polymerization or depolymerization;GO:0009966//regulation of signal transduction;GO:0030154//cell differentiation;GO:0045767//regulation of anti-apoptosis;GO:0019219	gi|148705219|gb|EDL37166.1|/0/RAS p21 protein activator 1 [Mus musculus]
gnl|UG|Ssc#S31114462	30	8.64	54	15.44	20	6.01	1533418 MARC 3PIG Sus scrofa cDNA 5', mRNA sequence /clone_end=5' /gb=DY418300 /gi=87219603 /ug=Ssc.76399 /len=700	-	-	-	gi|12006053|gb|AAG44732.1|AF267863_1/1.93656e-26/DC43 [Homo sapiens]
gnl|UG|Ssc#S6036581	2	0.58	0	0	0	0	260886 MARC 2PIG Sus scrofa cDNA 5', mRNA sequence /clone_end=5' /gb=BF443410 /gi=11503502 /ti=470943144 /ug=Ssc.4997 /len=428	-	-	-	-
gnl|UG|Ssc#S46876805	2	0.58	4	1.14	0	0	PREDICTED: Sus scrofa trypsin domain containing 1 (TYSND1), mRNA /cds=p(112,1818) /gb=XM_001927343 /gi=311271313 /ug=Ssc.27581 /len=2732	GO:0042579//microbody	GO:0004175//endopeptidase activity	GO:0019538//protein metabolic process	gi|194042748|ref|XP_001927378.1|/0/PREDICTED: peroxisomal leader peptide-processing protease [Sus scrofa]
gnl|UG|Ssc#S58305318	7	2.02	4	1.14	13	3.91	PREDICTED: Sus scrofa uncharacterized protein C13orf27-like, transcript variant 1 (LOC100526069), mRNA /cds=p(166,843) /gb=XM_003131076 /gi=311266523 /ug=Ssc.13499 /len=1131	-	GO:0003824//catalytic activity	-	gi|291393200|ref|XP_002712994.1|/3.69228e-134/PREDICTED: mCG121453-like, partial [Oryctolagus cuniculus]
gnl|UG|Ssc#S35171904	2	0.58	0	0	3	0.9	Sus scrofa mRNA, clone:OVRM10028H08, expressed in ovary /gb=AK234908 /gi=115547931 /ug=Ssc.83950 /len=1444	-	-	-	-
gnl|UG|Ssc#S55326282	2	0.58	0	0	3	0.9	Sus scrofa mRNA, clone:OVRM10148E01, expressed in ovary /gb=AK348369 /gi=288778544 /ug=Ssc.9701 /len=2613	-	-	-	gi|258676922|gb|ACV87314.1|/9.08145e-08/IL-23 [Sus scrofa]
gnl|UG|Ssc#S39983640	0	0	0	0	0	0	rebs26c_g17.y1 ebs Sus scrofa cDNA 5', mRNA sequence /clone_end=5' /gb=EW078705 /gi=181324478 /ug=Ssc.86336 /len=603	GO:0043231//intracellular membrane-bounded organelle	GO:0046914//transition metal ion binding;GO:0003676//nucleic acid binding	-	gi|301783407|ref|XP_002927122.1|/2.16085e-35/PREDICTED: LOW QUALITY PROTEIN: zinc finger and BTB domain-containing protein 45-like [Ailuropoda melanoleuca]
gnl|UG|Ssc#S58310992	10	2.88	3	0.86	2	0.6	PREDICTED: Sus scrofa butyrophilin subfamily 1 member A1-like, transcript variant 1 (LOC100516671), mRNA /cds=p(720,1595) /gb=XM_003125408 /gi=311253170 /ug=Ssc.92066 /len=2408	-	-	-	gi|311253171|ref|XP_003125456.1|/1.58096e-176/PREDICTED: butyrophilin subfamily 1 member A1-like isoform 1 [Sus scrofa]
gnl|UG|Ssc#S55325148	227	65.35	224	64.03	201	60.41	Sus scrofa mRNA, clone:PTG010077F04, expressed in pituitary gland /gb=AK349460 /gi=288779724 /ug=Ssc.6817 /len=1696	GO:0005789//endoplasmic reticulum membrane;GO:0031224//intrinsic to membrane	GO:0004576//oligosaccharyl transferase activity	GO:0019725//cellular homeostasis;GO:0006487//protein N-linked glycosylation	gi|30410790|ref|NP_839952.1|/8.22542e-166/tumor suppressor candidate 3 isoform b [Homo sapiens]
gnl|UG|Ssc#S35173019	2	0.58	0	0	0	0	Sus scrofa mRNA, clone:SPL010076B03, expressed in spleen /gb=AK237662 /gi=115546816 /ug=Ssc.11161 /len=1997	GO:0044459//plasma membrane part;GO:0031252//cell leading edge;GO:0005624//membrane fraction;GO:0044444//cytoplasmic part;GO:0034518	GO:0008092//cytoskeletal protein binding	GO:0048731;GO:0048588//developmental cell growth;GO:0030031//cell projection assembly	gi|291403962|ref|XP_002718324.1|/0/PREDICTED: cytoplasmic FMR1 interacting protein 1-like isoform 2 [Oryctolagus cuniculus]
gnl|UG|Ssc#S19541153	28	8.06	25	7.15	21	6.31	945933 MARC 4PIG Sus scrofa cDNA 5', mRNA sequence /clone_end=5' /gb=CN157249 /gi=46171679 /ug=Ssc.15866 /len=910	-	-	-	-
gnl|UG|Ssc#S46876994	2	0.58	4	1.14	2	0.6	PREDICTED: Sus scrofa WD repeat and FYVE domain containing 3 (WDFY3), mRNA /cds=p(1,9594) /gb=XM_001926738 /gi=311271500 /ug=Ssc.26111 /len=10006	GO:0031224//intrinsic to membrane	-	-	gi|311271501|ref|XP_001926773.2|/0/PREDICTED: LOW QUALITY PROTEIN: WD repeat- and FYVE domain-containing protein 4 [Sus scrofa]
gnl|UG|Ssc#S58313250	0	0	0	0	0	0	PREDICTED: Sus scrofa patatin-like phospholipase domain containing 6, transcript variant 1 (PNPLA6), mRNA /cds=p(1,3981) /gb=XM_003123145 /gi=311248553 /ug=Ssc.37352 /len=4206	GO:0005626//insoluble fraction;GO:0031224//intrinsic to membrane;GO:0043231//intracellular membrane-bounded organelle;GO:0031090//organelle membrane	GO:0004091//carboxylesterase activity	GO:0048646//anatomical structure formation involved in morphogenesis;GO:0006650//glycerophospholipid metabolic process	gi|311248554|ref|XP_003123193.1|/0/PREDICTED: neuropathy target esterase-like isoform 1 [Sus scrofa]
gnl|UG|Ssc#S18383637	25	7.2	48	13.72	24	7.21	934699 MARC 4PIG Sus scrofa cDNA 3', mRNA sequence /clone_end=3' /gb=CK463770 /gi=40835051 /ug=Ssc.55775 /len=647	GO:0044444//cytoplasmic part;GO:0016020//membrane	GO:0032561	GO:0035556//intracellular signal transduction;GO:0009966//regulation of signal transduction	gi|119900670|ref|XP_001251527.1|/4.31998e-51/PREDICTED: DBC2-like, partial [Bos taurus]
gnl|UG|Ssc#S31100704	35	10.08	13	3.72	27	8.11	1495883 MARC 3PIG Sus scrofa cDNA 3', mRNA sequence /clone_end=3' /gb=DY404542 /gi=87205845 /ug=Ssc.88988 /len=311	-	-	-	gi|309270419|ref|XP_998567.3|/1.38966e-37/PREDICTED: myosin light polypeptide 6, partial [Mus musculus]
gnl|UG|Ssc#S58313898	11	3.17	14	4	22	6.61	PREDICTED: Sus scrofa protein cornichon homolog 2-like (LOC100521359), mRNA /cds=p(1,483) /gb=XM_003122502 /gi=311247233 /ug=Ssc.2293 /len=1096	GO:0008328//ionotropic glutamate receptor complex;GO:0031090//organelle membrane;GO:0043231//intracellular membrane-bounded organelle	-	GO:0051234//establishment of localization;GO:0051641//cellular localization;GO:0007165//signal transduction;GO:0006873//cellular ion homeostasis;GO:0007270//nerve-nerve synaptic transmission	gi|6753470|ref|NP_034050.1|/2.40809e-82/protein cornichon homolog 2 [Mus musculus]
gnl|UG|Ssc#S58303043	2	0.58	0	0	3	0.9	PREDICTED: Sus scrofa TM2 domain-containing protein 2-like (LOC100522466), mRNA /cds=p(85,729) /gb=XM_003133359 /gi=311272337 /ug=Ssc.1141 /len=3780	GO:0031224//intrinsic to membrane	-	-	gi|311272338|ref|XP_003133407.1|/1.28657e-114/PREDICTED: TM2 domain-containing protein 2-like [Sus scrofa]
gnl|UG|Ssc#S35169302	413	118.9	1507	430.77	371	111.5	Sus scrofa mRNA, clone:LVR010031C05, expressed in liver /gb=AK232367 /gi=115550537 /ug=Ssc.17315 /len=1123	-	-	-	-
gnl|UG|Ssc#S58307428	2	0.58	0	0	2	0.6	PREDICTED: Sus scrofa DCN1-like protein 4-like (LOC100521504), mRNA /cds=p(73,993) /gb=XM_003128969 /gi=311262104 /ug=Ssc.46880 /len=1027	-	-	-	gi|311262105|ref|XP_003129017.1|/1.73238e-172/PREDICTED: DCN1-like protein 4-like [Sus scrofa]
gnl|UG|Ssc#S40483007	79	22.74	21	6	45	13.52	rspc022_b12.y1 spc Sus scrofa cDNA 5', mRNA sequence /clone_end=5' /gb=EW577613 /gi=183057110 /ug=Ssc.81308 /len=707	-	-	-	-
gnl|UG|Ssc#S35167799	12	3.45	4	1.14	8	2.4	Sus scrofa mRNA, clone:OVRM10183H08, expressed in ovary /gb=AK236347 /gi=115551940 /ug=Ssc.15447 /len=2240	-	-	-	-
gnl|UG|Ssc#S58307472	4	1.15	2	0.57	0	0	PREDICTED: Sus scrofa kelch-like protein 5-like (LOC100511091), mRNA /cds=p(1,1362) /gb=XM_003128927 /gi=311262012 /ug=Ssc.12031 /len=1631	GO:0043232	GO:0008092//cytoskeletal protein binding	-	gi|311262013|ref|XP_003128975.1|/0/PREDICTED: kelch-like protein 5-like [Sus scrofa]
gnl|UG|Ssc#S35166258	28	8.06	11	3.14	28	8.41	Sus scrofa mRNA, clone:OVRM10214G08, expressed in ovary /gb=AK236683 /gi=115553480 /ug=Ssc.54082 /len=1335	-	-	-	gi|297490465|ref|XP_002698352.1|/1.09638e-85/PREDICTED: hypothetical protein [Bos taurus]
gnl|UG|Ssc#S55322708	3	0.86	0	0	0	0	Sus scrofa mRNA, clone:DCI010027E04, expressed in dendritic cells (immature) /gb=AK344375 /gi=288782164 /ug=Ssc.3518 /len=2404	GO:0000267//cell fraction;GO:0044439	GO:0046872//metal ion binding;GO:0042802//identical protein binding;GO:0004448//isocitrate dehydrogenase activity;GO:0000166//nucleotide binding	GO:0006629//lipid metabolic process;GO:0009725//response to hormone stimulus;GO:0043648//dicarboxylic acid metabolic process;GO:0006790//sulfur compound metabolic process;GO:0044262//cellular carbohydrate metabolic process;GO:0009060//aerobic respiration;GO:0008406//gonad development;GO:0006950//response to stress	gi|75832090|ref|NP_851355.2|/0/isocitrate dehydrogenase [NADP] cytoplasmic [Bos taurus]
gnl|UG|Ssc#S55324408	2	0.58	0	0	3	0.9	Sus scrofa mRNA, clone:SMG010022G11, expressed in submaxillary gland /gb=AK349998 /gi=288780464 /ug=Ssc.2828 /len=1970	GO:0044421//extracellular region part;GO:0044424//intracellular part	GO:0043169//cation binding;GO:0008235//metalloexopeptidase activity	GO:0019538//protein metabolic process;GO:0009888//tissue development;GO:0044237//cellular metabolic process	gi|149721556|ref|XP_001490673.1|/0/PREDICTED: similar to plasma glutamate carboxypeptidase [Equus caballus]
gnl|UG|Ssc#S40498907	54	15.55	169	48.31	53	15.93	rssp29_e4.y1 ssp Sus scrofa cDNA 5', mRNA sequence /clone_end=5' /gb=EW593513 /gi=183095464 /ug=Ssc.57680 /len=676	GO:0015934//large ribosomal subunit	GO:0005539//glycosaminoglycan binding;GO:0005198//structural molecule activity	GO:0006412//translation;GO:0019080;GO:0031016//pancreas development;GO:0030217//T cell differentiation	gi|293358800|ref|XP_002729438.1|/2.20218e-40/PREDICTED: ribosomal protein L22-like [Rattus norvegicus]
gnl|UG|Ssc#S58310939	2	0.58	5	1.43	3	0.9	PREDICTED: Sus scrofa HEAT repeat-containing protein 7A-like (LOC100516006), mRNA /cds=p(1,4317) /gb=XM_003125466 /gi=311253292 /ug=Ssc.19361 /len=4317	-	-	-	gi|311253293|ref|XP_003125514.1|/0/PREDICTED: HEAT repeat-containing protein 7A-like [Sus scrofa]
gnl|UG|Ssc#S17500554	6	1.73	14	4	0	0	856732 MARC 4PIG Sus scrofa cDNA 3', mRNA sequence /clone_end=3' /gb=CF788019 /gi=37792580 /ug=Ssc.83406 /len=138	-	-	-	-
gnl|UG|Ssc#S39966391	0	0	0	0	5	1.5	rcut15_h2.y1 cut Sus scrofa cDNA 5', mRNA sequence /clone_end=5' /gb=EW061456 /gi=181291825 /ug=Ssc.89535 /len=428	-	-	-	-
gnl|UG|Ssc#S20936565	0	0	0	0	0	0	AJ648288 CSEQRAN19 Sus scrofa cDNA clone C0003264_D12, mRNA sequence /clone=C0003264_D12 /gb=AJ648288 /gi=49325133 /ug=Ssc.74053 /len=488	GO:0000323//lytic vacuole;GO:0005856//cytoskeleton	GO:0004067//asparaginase activity;GO:0005515//protein binding	GO:0006530//asparagine catabolic process;GO:0006464//protein modification process	gi|149021475|gb|EDL78938.1|/7.58052e-78/aspartylglucosaminidase, isoform CRA_b [Rattus norvegicus]
gnl|UG|Ssc#S46879645	8	2.3	8	2.29	11	3.31	PREDICTED: Sus scrofa discoidin domain receptor tyrosine kinase 2 (DDR2), partial mRNA /cds=p(1,2486) /gb=XM_001928528 /gi=311253933 /ug=Ssc.71603 /len=2531	GO:0016021//integral to membrane;GO:0044459//plasma membrane part	GO:0004871//signal transducer activity;GO:0004713//protein tyrosine kinase activity;GO:0005515//protein binding;GO:0032559	GO:0007167//enzyme linked receptor protein signaling pathway;GO:0008283//cell proliferation;GO:0006464//protein modification process	gi|311253934|ref|XP_001928563.2|/0/PREDICTED: discoidin domain-containing receptor 2-like, partial [Sus scrofa]
gnl|UG|Ssc#S58302411	0	0	0	0	0	0	PREDICTED: Sus scrofa phosphodiesterase 4D (LOC100037967), mRNA /cds=p(1,1758) /gb=XM_003133984 /gi=311273778 /ug=Ssc.51775 /len=1758	GO:0000267//cell fraction;GO:0044444//cytoplasmic part;GO:0015630//microtubule cytoskeleton	GO:0043169//cation binding;GO:0004114//3',5'-cyclic-nucleotide phosphodiesterase activity	GO:0023052//signaling	gi|311273779|ref|XP_003134032.1|/0/PREDICTED: cAMP-specific 3',5'-cyclic phosphodiesterase 4D [Sus scrofa]
gnl|UG|Ssc#S6068104	12	3.45	16	4.57	8	2.4	AR068H11iLNBH11S Infected Porcine Lymph node cDNA library Sus scrofa cDNA, mRNA sequence /gb=BI305033 /gi=15416371 /ug=Ssc.81812 /len=467	GO:0031981//nuclear lumen	GO:0003712//transcription cofactor activity;GO:0001071//nucleic acid binding transcription factor activity;GO:0043565//sequence-specific DNA binding	GO:0048646//anatomical structure formation involved in morphogenesis;GO:0009611//response to wounding;GO:0023052//signaling;GO:0006351//transcription, DNA-dependent	gi|297692658|ref|XP_002823658.1|/1.57265e-47/PREDICTED: ETS domain-containing protein Elk-3-like isoform 1 [Pongo abelii]
gnl|UG|Ssc#S46879861	6	1.73	2	0.57	5	1.5	PREDICTED: Sus scrofa prostaglandin F2 receptor negative regulator (PTGFRN), mRNA /cds=p(1,3201) /gb=XM_001927725 /gi=194036396 /ug=Ssc.57167 /len=4378	GO:0031224//intrinsic to membrane;GO:0043231//intracellular membrane-bounded organelle;GO:0031090//organelle membrane	GO:0005488//binding;GO:0004871//signal transducer activity	GO:0006412//translation;GO:0006996//organelle organization;GO:0023052//signaling	gi|194036397|ref|XP_001927760.1|/0/PREDICTED: prostaglandin F2 receptor negative regulator [Sus scrofa]
gnl|UG|Ssc#S58307191	2	0.58	4	1.14	2	0.6	PREDICTED: Sus scrofa heat shock 70kDa protein 4-like (HSPA4L), mRNA /cds=p(240,2762) /gb=XM_003129205 /gi=311262583 /ug=Ssc.34461 /len=2842	GO:0043231//intracellular membrane-bounded organelle	GO:0032559	GO:0006950//response to stress;GO:0044267//cellular protein metabolic process	gi|311262584|ref|XP_003129253.1|/0/PREDICTED: heat shock 70 kDa protein 4L-like [Sus scrofa]
gnl|UG|Ssc#S58309128	15	4.32	16	4.57	12	3.61	PREDICTED: Sus scrofa ER lumen protein retaining receptor 1-like, transcript variant 1 (LOC100520962), mRNA /cds=p(224,835) /gb=XM_003127269 /gi=311257837 /ug=Ssc.16606 /len=1600	-	-	-	-
gnl|UG|Ssc#S35165534	2	0.58	0	0	6	1.8	Sus scrofa mRNA, clone:UTR010018F12, expressed in uterus /gb=AK239987 /gi=115554192 /ug=Ssc.18053 /len=2287	-	-	GO:0006887//exocytosis	gi|118151104|ref|NP_001071473.1|/0/sec1 family domain-containing protein 2 [Bos taurus]
gnl|UG|Ssc#S18549664	197	56.72	156	44.59	155	46.58	BX918315 Sus Scrofa library (scan) Sus scrofa cDNA clone scan0039.n.14 5prim, mRNA sequence /clone=scan0039.n.14 /clone_end=5' /gb=BX918315 /gi=90229642 /ug=Ssc.49980 /len=869	GO:0019866//organelle inner membrane;GO:0043231//intracellular membrane-bounded organelle	GO:0043169//cation binding;GO:0015002//heme-copper terminal oxidase activity	GO:0032501//multicellular organismal process;GO:0022900//electron transport chain	gi|55926217|ref|NP_001007518.1|/7.58335e-27/cytochrome c oxidase subunit 5B, mitochondrial precursor [Sus scrofa]
gnl|UG|Ssc#S20116768	19	5.47	16	4.57	35	10.52	Sus scrofa mannosidase, alpha, class 1A, member 1 (MAN1A1), mRNA /cds=p(306,2285) /gb=NM_213885 /gi=47522709 /ug=Ssc.14512 /len=2731	GO:0012505//endomembrane system;GO:0031090//organelle membrane;GO:0043231//intracellular membrane-bounded organelle;GO:0031224//intrinsic to membrane;GO:0044444//cytoplasmic part;GO:0005626//insoluble fraction	GO:0046872//metal ion binding;GO:0015924	GO:0006487//protein N-linked glycosylation	gi|47522710|ref|NP_999050.1|/0/mannosyl-oligosaccharide 1,2-alpha-mannosidase IA [Sus scrofa]
gnl|UG|Ssc#S35166287	397	114.3	194	55.45	215	64.61	Sus scrofa mRNA, clone:OVRM10212C12, expressed in ovary /gb=AK236654 /gi=115553451 /ug=Ssc.5941 /len=3524	GO:0031981//nuclear lumen;GO:0031674//I band;GO:0031091//platelet alpha granule;GO:0005924//cell-substrate adherens junction;GO:0005856//cytoskeleton;GO:0042995//cell projection;GO:0012505//endomembrane system	GO:0005102//receptor binding;GO:0003779//actin binding;GO:0046872//metal ion binding	GO:0007599//hemostasis;GO:0033121;GO:0006887//exocytosis;GO:0007044//cell-substrate junction assembly;GO:0006915//apoptosis;GO:0050804//regulation of synaptic transmission;GO:0001775//cell activation;GO:0048523//negative regulation of cellular process	gi|291406475|ref|XP_002719569.1|/0/PREDICTED: actinin, alpha 1-like isoform 3 [Oryctolagus cuniculus]
gnl|UG|Ssc#S46880159	4	1.15	4	1.14	2	0.6	PREDICTED: Sus scrofa general transcription factor IIB (GTF2B), mRNA /cds=p(1,1092) /gb=XM_001929406 /gi=311254839 /ug=Ssc.2049 /len=1457	GO:0031981//nuclear lumen	GO:0046914//transition metal ion binding;GO:0008135//translation factor activity, nucleic acid binding;GO:0008134//transcription factor binding;GO:0003702//RNA polymerase II transcription factor activity	GO:0006412//translation;GO:0051704;GO:0006352//transcription initiation, DNA-dependent;GO:0006354//transcription elongation, DNA-dependent	gi|311254840|ref|XP_001929441.2|/1.23364e-175/PREDICTED: transcription initiation factor IIB [Sus scrofa]
gnl|UG|Ssc#S58306248	27	7.77	43	12.29	27	8.11	PREDICTED: Sus scrofa hypothetical protein LOC100522390 (LOC100522390), mRNA /cds=p(1,807) /gb=XM_003130153 /gi=311264500 /ug=Ssc.14022 /len=1754	GO:0012505//endomembrane system;GO:0043234//protein complex;GO:0005795//Golgi stack;GO:0031090//organelle membrane;GO:0031224//intrinsic to membrane	GO:0005488//binding	GO:0048193//Golgi vesicle transport;GO:0006906//vesicle fusion	gi|311264501|ref|XP_003130201.1|/3.18329e-136/PREDICTED: hypothetical protein LOC100522390 [Sus scrofa]
gnl|UG|Ssc#S26721716	5	1.44	9	2.57	0	0	AJ957800 KN404_2 Sus scrofa cDNA clone C0007753n12 5', mRNA sequence /clone=C0007753n12 /clone_end=5' /gb=AJ957800 /gi=74374616 /ug=Ssc.85459 /len=682	-	-	-	-
gnl|UG|Ssc#S46877646	12	3.45	0	0	4	1.2	PREDICTED: Sus scrofa transmembrane protein 41A-like (LOC100152499), mRNA /cds=p(1,960) /gb=XM_001924632 /gi=311269737 /ug=Ssc.21284 /len=2590	GO:0031224//intrinsic to membrane	-	-	gi|311269738|ref|XP_001924667.2|/1.01434e-168/PREDICTED: transmembrane protein 41A-like [Sus scrofa]
gnl|UG|Ssc#S58306059	5	1.44	0	0	0	0	PREDICTED: Sus scrofa glycosaminoglycan xylosylkinase-like (LOC100523629), mRNA /cds=p(1,2028) /gb=XM_003130339 /gi=311264892 /ug=Ssc.26264 /len=3618	GO:0012505//endomembrane system;GO:0043231//intracellular membrane-bounded organelle;GO:0031224//intrinsic to membrane	GO:0032559;GO:0016772//transferase activity, transferring phosphorus-containing groups	GO:0006796//phosphate metabolic process	gi|311264893|ref|XP_003130387.1|/0/PREDICTED: glycosaminoglycan xylosylkinase-like [Sus scrofa]
gnl|UG|Ssc#S58304251	2	0.58	0	0	0	0	PREDICTED: Sus scrofa anoctamin 10 (ANO10), mRNA /cds=p(148,2190) /gb=XM_003132148 /gi=311268752 /ug=Ssc.63631 /len=2190	GO:0034702	GO:0005253//anion channel activity	GO:0015698//inorganic anion transport	gi|311268753|ref|XP_003132196.1|/0/PREDICTED: anoctamin-10-like [Sus scrofa]
gnl|UG|Ssc#S58306532	9	2.59	0	0	5	1.5	PREDICTED: Sus scrofa neural cell adhesion molecule 1-like (LOC100515564), mRNA /cds=p(1,2547) /gb=XM_003129842 /gi=311263925 /ug=Ssc.3051 /len=5641	-	-	-	-
gnl|UG|Ssc#S58303426	10	2.88	5	1.43	2	0.6	PREDICTED: Sus scrofa pescadillo homolog 1, containing BRCT domain (zebrafish), transcript variant 2 (PES1), mRNA /cds=p(91,1887) /gb=XM_003132968 /gi=311270939 /ug=Ssc.4404 /len=2300	GO:0043234//protein complex;GO:0031981//nuclear lumen;GO:0005694//chromosome;GO:0030684//preribosome	GO:0005488//binding	GO:0000470;GO:0007067//mitosis;GO:0006997//nucleus organization;GO:0000460//maturation of 5.8S rRNA	gi|311270940|ref|XP_003133016.1|/0/PREDICTED: pescadillo homolog isoform 2 [Sus scrofa]
gnl|UG|Ssc#S19538514	2	0.58	0	0	0	0	941921 MARC 4PIG Sus scrofa cDNA 3', mRNA sequence /clone_end=3' /gb=CN154690 /gi=46169120 /ug=Ssc.47445 /len=857	-	GO:0005488//binding	GO:0051234//establishment of localization;GO:0010876	gi|297466099|ref|XP_002704257.1|/1.35081e-20/PREDICTED: oxysterol binding protein-like 8 [Bos taurus]
gnl|UG|Ssc#S31133833	2	0.58	0	0	0	0	1573880 MARC 3PIG Sus scrofa cDNA 5', mRNA sequence /clone_end=5' /gb=DY437671 /gi=87238974 /ug=Ssc.32591 /len=738	GO:0031224//intrinsic to membrane;GO:0031965//nuclear membrane;GO:0030016//myofibril;GO:0031981//nuclear lumen;GO:0034992//microtubule organizing center attachment site	GO:0008092//cytoskeletal protein binding	GO:0007010//cytoskeleton organization;GO:0043578;GO:0030154//cell differentiation;GO:0051647//nucleus localization	gi|301769789|ref|XP_002920318.1|/3.07426e-81/PREDICTED: nesprin-1-like [Ailuropoda melanoleuca]
gnl|UG|Ssc#S55325504	4	1.15	0	0	0	0	Sus scrofa mRNA, clone:PTG010010E09, expressed in pituitary gland /gb=AK349147 /gi=288779322 /ug=Ssc.76941 /len=1385	GO:0005856//cytoskeleton	GO:0005488//binding	-	gi|73957485|ref|XP_853887.1|/2.87772e-118/PREDICTED: similar to CG11125-PA [Canis familiaris]
gnl|UG|Ssc#S55267030	3	0.86	0	0	0	0	FS669475 full-length enriched swine cDNA library, adult hypothalamus Sus scrofa cDNA clone HTMT10074D10 5', mRNA sequence /clone=HTMT10074D10 /clone_end=5' /gb=FS669475 /gi=288267608 /ug=Ssc.12053 /len=818	GO:0005815//microtubule organizing center;GO:0031224//intrinsic to membrane;GO:0043005//neuron projection;GO:0005930//axoneme	GO:0019887//protein kinase regulator activity	GO:0048869;GO:0048232//male gamete generation;GO:0003006//developmental process involved in reproduction;GO:0007610//behavior	gi|76621726|ref|XP_582010.2|/3.77699e-126/PREDICTED: hypothetical protein [Bos taurus]
gnl|UG|Ssc#S35169073	0	0	0	0	0	0	Sus scrofa mRNA, clone:OVRM10119F04, expressed in ovary /gb=AK235841 /gi=115550766 /ug=Ssc.51890 /len=2036	GO:0044431//Golgi apparatus part;GO:0031410//cytoplasmic vesicle	GO:0005515//protein binding	GO:0007030//Golgi organization;GO:0006886//intracellular protein transport;GO:0000301//retrograde transport, vesicle recycling within Golgi;GO:0023052//signaling	gi|47522752|ref|NP_999126.1|/0/optineurin [Sus scrofa]
gnl|UG|Ssc#S58307879	0	0	0	0	0	0	PREDICTED: Sus scrofa hypothetical protein LOC100517953 (LOC100517953), mRNA /cds=p(421,609) /gb=XM_003128517 /gi=311260879 /ug=Ssc.56397 /len=1470	GO:0043231//intracellular membrane-bounded organelle;GO:0044444//cytoplasmic part	GO:0005099//Ras GTPase activator activity;GO:0046983//protein dimerization activity	GO:0032852	gi|297694942|ref|XP_002824732.1|/1.90194e-89/PREDICTED: ral GTPase-activating protein subunit alpha-1-like [Pongo abelii]
gnl|UG|Ssc#S55324162	35	10.08	2	0.57	31	9.32	Sus scrofa mRNA, clone:SMG010049E12, expressed in submaxillary gland /gb=AK350046 /gi=288780710 /ug=Ssc.24988 /len=2255	GO:0005746//mitochondrial respiratory chain	GO:0050662//coenzyme binding;GO:0000104//succinate dehydrogenase activity	GO:0048731;GO:0022900//electron transport chain;GO:0043648//dicarboxylic acid metabolic process;GO:0009060//aerobic respiration;GO:0051234//establishment of localization	gi|290463427|sp|Q0QF01.2|DHSA_PIG/0/RecName: Full=Succinate dehydrogenase [ubiquinone] flavoprotein subunit, mitochondrial; AltName: Full=Flavoprotein subunit of complex II; Short=Fp; Flags: Precursor
gnl|UG|Ssc#S58311306	93	26.78	30	8.58	95	28.55	PREDICTED: Sus scrofa pellino homolog 1 (Drosophila) (PELI1), mRNA /cds=p(1,1077) /gb=XM_003125095 /gi=311252532 /ug=Ssc.6229 /len=2946	GO:0044444//cytoplasmic part	GO:0019787//small conjugating protein ligase activity;GO:0005488//binding	GO:0007166//cell surface receptor linked signaling pathway;GO:0034123//positive regulation of toll-like receptor signaling pathway;GO:0030888//regulation of B cell proliferation;GO:0001816//cytokine production;GO:0007249//I-kappaB kinase/NF-kappaB cascade;GO:0016567//protein ubiquitination;GO:0002237//response to molecule of bacterial origin	gi|311252533|ref|XP_003125143.1|/0/PREDICTED: protein pellino homolog 1-like [Sus scrofa]
gnl|UG|Ssc#S58311230	2	0.58	0	0	0	0	PREDICTED: Sus scrofa protein kinase C epsilon type-like (LOC100524932), mRNA /cds=p(1,2190) /gb=XM_003125171 /gi=311252687 /ug=Ssc.94054 /len=2902	GO:0012505//endomembrane system;GO:0043231//intracellular membrane-bounded organelle;GO:0044444//cytoplasmic part;GO:0016020//membrane	GO:0030545;GO:0030234//enzyme regulator activity;GO:0060089;GO:0004697//protein kinase C activity;GO:0019900//kinase binding;GO:0032559;GO:0019904//protein domain specific binding;GO:0043178//alcohol binding;GO:0043169//cation binding	GO:0010810;GO:0001932//regulation of protein phosphorylation;GO:0007169//transmembrane receptor protein tyrosine kinase signaling pathway;GO:0010863//positive regulation of phospholipase C activity;GO:0045471//response to ethanol;GO:0006629//lipid metabolic process;GO:0002275;GO:0014072;GO:0001666//response to hypoxia;GO:0012502//induction of programmed cell death;GO:0009896;GO:0051047//positive …	gi|311252688|ref|XP_003125219.1|/0/PREDICTED: protein kinase C epsilon type-like [Sus scrofa]
gnl|UG|Ssc#S26434936	0	0	6	1.72	2	0.6	AJ939037 CSEQRAN17 Sus scrofa cDNA clone C0007318d24 3', mRNA sequence /clone=C0007318d24 /clone_end=3' /gb=AJ939037 /gi=72286002 /ug=Ssc.59478 /len=715	-	-	-	-
gnl|UG|Ssc#S58305580	84	24.18	20	5.72	42	12.62	PREDICTED: Sus scrofa CUGBP Elav-like family member 2-like (LOC100514313), mRNA /cds=p(1,813) /gb=XM_003130818 /gi=311265873 /ug=Ssc.31222 /len=2731	GO:0000267//cell fraction;GO:0043231//intracellular membrane-bounded organelle	GO:0003676//nucleic acid binding	GO:0000245//spliceosome assembly;GO:0044057	gi|311265874|ref|XP_003130866.1|/1.09465e-104/PREDICTED: CUGBP Elav-like family member 2-like [Sus scrofa]
gnl|UG|Ssc#S35168434	6	1.73	28	8	3	0.9	Sus scrofa mRNA, clone:LVRM10006F08, expressed in liver /gb=AK232689 /gi=115551256 /ug=Ssc.49678 /len=1360	GO:0043234//protein complex;GO:0044444//cytoplasmic part	GO:0017111//nucleoside-triphosphatase activity;GO:0008135//translation factor activity, nucleic acid binding;GO:0000166//nucleotide binding	GO:0006412//translation;GO:0009887//organ morphogenesis;GO:0000288//nuclear-transcribed mRNA catabolic process, deadenylation-dependent decay	gi|62088766|dbj|BAD92830.1|/6.27952e-56/CD68 antigen variant [Homo sapiens]
gnl|UG|Ssc#S16765775	19	5.47	14	4	14	4.21	831236 MARC 3PIG Sus scrofa cDNA 3', mRNA sequence /clone_end=3' /gb=CF363383 /gi=34163965 /ug=Ssc.83214 /len=746	-	-	-	-
gnl|UG|Ssc#S58300834	59	16.99	39	11.15	73	21.94	Sus scrofa breed Meishan six homeobox 1 (Six1) mRNA, complete cds /cds=p(297,1151) /gb=GU225952 /gi=312233884 /ug=Ssc.15233 /len=2201	-	-	-	-
gnl|UG|Ssc#S38982510	214	61.61	26	7.43	84	25.24	Sus scrofa eukaryotic translation initiation factor 4A isoform 3 (EIF4A3) mRNA, complete cds /cds=p(17,1252) /gb=DQ351286 /gi=85792295 /ug=Ssc.869 /len=1474	GO:0005681//spliceosomal complex;GO:0016604//nuclear body	GO:0003724//RNA helicase activity;GO:0032559;GO:0042623//ATPase activity, coupled;GO:0003729//mRNA binding	GO:0050658//RNA transport;GO:0006412//translation;GO:0000956//nuclear-transcribed mRNA catabolic process;GO:0009207;GO:0000377;GO:0042254//ribosome biogenesis	gi|114794629|pdb|2HYI|C/0/Chain C, Structure Of The Human Exon Junction Complex With A Trapped Dead-Box Helicase Bound To Rna
gnl|UG|Ssc#S35170914	2	0.58	5	1.43	3	0.9	Sus scrofa mRNA, clone:OVRM10069B08, expressed in ovary /gb=AK235328 /gi=115548925 /ug=Ssc.52651 /len=2156	-	-	-	gi|311276440|ref|XP_003135207.1|/2.17365e-12/PREDICTED: e3 ubiquitin-protein ligase Praja-1-like [Sus scrofa]
gnl|UG|Ssc#S35165596	6	1.73	2	0.57	12	3.61	Sus scrofa mRNA, clone:LVRM10125A10, expressed in liver /gb=AK233340 /gi=115554130 /ug=Ssc.47753 /len=1437	GO:0005874//microtubule;GO:0044444//cytoplasmic part	GO:0030695//GTPase regulator activity;GO:0015631//tubulin binding	GO:0000087//M phase of mitotic cell cycle;GO:0032583//regulation of gene-specific transcription	gi|148705348|gb|EDL37295.1|/1.15288e-109/microtubule-associated protein, RP/EB family, member 3, isoform CRA_b [Mus musculus]
gnl|UG|Ssc#S16890173	6	1.73	3	0.86	13	3.91	Sus scrofa peripheral-type benzodiazapine receptor (BZRP) mRNA, complete cds /cds=p(69,578) /gb=AY366497 /gi=34484359 /ug=Ssc.5936 /len=829	GO:0031966//mitochondrial membrane	GO:0030594//neurotransmitter receptor activity;GO:0032934//sterol binding	GO:0006915//apoptosis;GO:0033555//multicellular organismal response to stress;GO:0008284//positive regulation of cell proliferation;GO:0032846;GO:0031327;GO:0031103//axon regeneration;GO:0010939;GO:0006971//hypotonic response;GO:0030301//cholesterol transport;GO:0016477//cell migration;GO:0010043//response to zinc ion;GO:0035270//endocrine system development;GO:0006605//protein targeting;GO:00067…	gi|47523338|ref|NP_998918.1|/2.53973e-69/translocator protein [Sus scrofa]
gnl|UG|Ssc#S23213123	21	6.05	10	2.86	14	4.21	Sus scrofa clone Clu_38029.scr.msk.p1.Contig1, mRNA sequence /gb=AY609885 /gi=52351455 /ug=Ssc.19540 /len=1104	GO:0015630//microtubule cytoskeleton	GO:0046872//metal ion binding;GO:0008092//cytoskeletal protein binding	GO:0000226//microtubule cytoskeleton organization	gi|311257146|ref|XP_003126975.1|/6.53068e-96/PREDICTED: tubulin polymerization-promoting protein family member 3-like isoform 1 [Sus scrofa]
gnl|UG|Ssc#S33333600	23	6.62	4	1.14	47	14.12	Sus scrofa zinc finger protein 265 (ZNF265) mRNA, complete cds /cds=p(68,1054) /gb=DQ499443 /gi=104295126 /ug=Ssc.13320 /len=2823	GO:0043231//intracellular membrane-bounded organelle	GO:0046872//metal ion binding;GO:0001071//nucleic acid binding transcription factor activity	GO:0006396//RNA processing	gi|62088716|dbj|BAD92805.1|/6.50273e-76/zinc finger protein 265 isoform 1 variant [Homo sapiens]
gnl|UG|Ssc#S26730615	3	0.86	5	1.43	0	0	AJ941523 CSEQRAN17 Sus scrofa cDNA clone C0007305m12 3', mRNA sequence /clone=C0007305m12 /clone_end=3' /gb=AJ941523 /gi=74358339 /ug=Ssc.56503 /len=731	GO:0043231//intracellular membrane-bounded organelle	GO:0003676//nucleic acid binding	-	gi|296207824|ref|XP_002750817.1|/1.77774e-41/PREDICTED: vasculin-like protein 1 [Callithrix jacchus]
gnl|UG|Ssc#S35169109	0	0	0	0	2	0.6	Sus scrofa mRNA, clone:OVRM10116F08, expressed in ovary /gb=AK235804 /gi=115550730 /ug=Ssc.37412 /len=1507	GO:0044451//nucleoplasm part;GO:0044444//cytoplasmic part	GO:0030528//transcription regulator activity;GO:0004407//histone deacetylase activity;GO:0005515//protein binding;GO:0003712//transcription cofactor activity	GO:0048641//regulation of skeletal muscle tissue development;GO:0045596//negative regulation of cell differentiation;GO:0001649//osteoblast differentiation;GO:0006357//regulation of transcription from RNA polymerase II promoter;GO:0014073;GO:0051276//chromosome organization;GO:0045892//negative regulation of transcription, DNA-dependent;GO:0048468//cell development;GO:0051789//response to protein…	gi|220941643|emb|CAX15947.1|/2.58422e-67/histone deacetylase 5 [Mus musculus]
gnl|UG|Ssc#S46879389	11	3.17	6	1.72	13	3.91	PREDICTED: Sus scrofa integrin, alpha 5 (fibronectin receptor, alpha polypeptide) (ITGA5), mRNA /cds=p(1,3513) /gb=XM_001925252 /gi=311255492 /ug=Ssc.16663 /len=4538	-	-	-	-
gnl|UG|Ssc#S58315272	48	13.82	16	4.57	22	6.61	PREDICTED: Sus scrofa RNA binding motif protein 16 (RBM16), mRNA /cds=p(1,3834) /gb=XM_003121133 /gi=311243755 /ug=Ssc.9476 /len=4500	GO:0034399//nuclear periphery	GO:0070063//RNA polymerase binding	GO:0006396//RNA processing	gi|311243756|ref|XP_003121181.1|/0/PREDICTED: RNA-binding protein 16-like [Sus scrofa]
gnl|UG|Ssc#S58312331	0	0	0	0	0	0	PREDICTED: Sus scrofa RNA-binding protein 27-like (LOC100511626), mRNA /cds=p(144,1043) /gb=XM_003124074 /gi=311250431 /ug=Ssc.88933 /len=1043	GO:0044424//intracellular part	GO:0005488//binding	-	gi|311250432|ref|XP_003124122.1|/1.80644e-108/PREDICTED: RNA-binding protein 27-like [Sus scrofa]
gnl|UG|Ssc#S20939091	0	0	2	0.57	2	0.6	AJ650814 CSEQRAN19 Sus scrofa cDNA clone C0003276_G18, mRNA sequence /clone=C0003276_G18 /gb=AJ650814 /gi=49327659 /ug=Ssc.85669 /len=499	GO:0031513//nonmotile primary cilium;GO:0043232;GO:0005930//axoneme;GO:0070161	GO:0005488//binding	GO:0048856//anatomical structure development;GO:0071842;GO:0003006//developmental process involved in reproduction;GO:0048232//male gamete generation;GO:0048869	gi|197245796|gb|AAI68839.1|/4.84628e-86/Nphp1 protein [Rattus norvegicus]
gnl|UG|Ssc#S58301245	0	0	0	0	0	0	PREDICTED: Sus scrofa discs, large homolog 3 (Drosophila) (DLG3), mRNA /cds=p(43,2550) /gb=XM_003135151 /gi=311276419 /ug=Ssc.85766 /len=2550	GO:0030425//dendrite;GO:0044297//cell body;GO:0044430//cytoskeletal part;GO:0016020//membrane;GO:0030427//site of polarized growth	GO:0016776//phosphotransferase activity, phosphate group as acceptor;GO:0035254//glutamate receptor binding;GO:0019904//protein domain specific binding	GO:0007267//cell-cell signaling;GO:0006935//chemotaxis;GO:0008283//cell proliferation	gi|311276420|ref|XP_003135199.1|/0/PREDICTED: disks large homolog 3-like [Sus scrofa]
gnl|UG|Ssc#S40550484	7	2.02	3	0.86	5	1.5	rtes03_o13.y1 tes Sus scrofa cDNA 5', mRNA sequence /clone_end=5' /gb=EW637197 /gi=183015808 /ug=Ssc.92651 /len=686	-	-	-	-
gnl|UG|Ssc#S26388240	0	0	2	0.57	4	1.2	BW976183 full-length enriched swine cDNA library, adult intestine Sus scrofa cDNA clone ITT010002E10 5', mRNA sequence /clone=ITT010002E10 /clone_end=5' /gb=BW976183 /gi=71958126 /ug=Ssc.81835 /len=823	GO:0030054//cell junction;GO:0043232	GO:0005488//binding;GO:0030695//GTPase regulator activity	GO:0001525//angiogenesis;GO:0035556//intracellular signal transduction;GO:0019725//cellular homeostasis;GO:0030010//establishment of cell polarity;GO:0001935//endothelial cell proliferation;GO:0010594//regulation of endothelial cell migration;GO:0043066//negative regulation of apoptosis	gi|149705462|ref|XP_001491579.1|/1.17932e-159/PREDICTED: KRIT1, ankyrin repeat containing isoform 1 [Equus caballus]
gnl|UG|Ssc#S58313829	306	88.1	303	86.61	161	48.38	PREDICTED: Sus scrofa splicing factor 1-like (LOC100523886), mRNA /cds=p(1,1953) /gb=XM_003122587 /gi=311247378 /ug=Ssc.45367 /len=2687	GO:0031981//nuclear lumen;GO:0030529//ribonucleoprotein complex	GO:0030528//transcription regulator activity;GO:0003712//transcription cofactor activity;GO:0003676//nucleic acid binding	GO:0007049//cell cycle;GO:0006376//mRNA splice site selection;GO:0008285//negative regulation of cell proliferation;GO:0006694//steroid biosynthetic process;GO:0007275//multicellular organismal development;GO:0003006//developmental process involved in reproduction	gi|311247379|ref|XP_003122635.1|/0/PREDICTED: splicing factor 1-like [Sus scrofa]
gnl|UG|Ssc#S50699632	0	0	0	0	0	0	Sus scrofa C6orf27 mRNA, complete cds /cds=p(130,2724) /gb=EU282346 /gi=162138217 /ug=Ssc.38244 /len=3225	-	-	-	gi|162138218|gb|ABX82814.1|/0/C6orf27 [Sus scrofa]
gnl|UG|Ssc#S58312582	0	0	0	0	3	0.9	PREDICTED: Sus scrofa tyrosine-protein kinase Fer-like (LOC100513914), mRNA /cds=p(1,1968) /gb=XM_003123820 /gi=311249916 /ug=Ssc.93383 /len=1968	GO:0043231//intracellular membrane-bounded organelle	GO:0008092//cytoskeletal protein binding;GO:0005083//small GTPase regulator activity;GO:0019900//kinase binding;GO:0004713//protein tyrosine kinase activity;GO:0050839//cell adhesion molecule binding;GO:0032559	GO:0006468//protein phosphorylation;GO:0042221//response to chemical stimulus;GO:0007165//signal transduction	gi|311249917|ref|XP_003123868.1|/0/PREDICTED: tyrosine-protein kinase Fer-like [Sus scrofa]
gnl|UG|Ssc#S58303202	5	1.44	7	2	10	3.01	PREDICTED: Sus scrofa uncharacterized protein C10orf46-like (LOC100524049), mRNA /cds=p(272,1258) /gb=XM_003133195 /gi=311271897 /ug=Ssc.72070 /len=1467	-	-	-	gi|311271898|ref|XP_003133243.1|/8.71651e-137/PREDICTED: uncharacterized protein C10orf46-like [Sus scrofa]
gnl|UG|Ssc#S58311041	7	2.02	15	4.29	11	3.31	PREDICTED: Sus scrofa syndecan-1-like (LOC100519770), mRNA /cds=p(1,1209) /gb=XM_003125355 /gi=311253071 /ug=Ssc.11655 /len=3245	GO:0032991//macromolecular complex;GO:0016021//integral to membrane;GO:0031254//trailing edge;GO:0005924//cell-substrate adherens junction;GO:0044424//intracellular part	GO:0005515//protein binding	GO:0006952//defense response;GO:0016055//Wnt receptor signaling pathway;GO:0044238//primary metabolic process;GO:0010038//response to metal ion;GO:0000302//response to reactive oxygen species;GO:0044260;GO:0009611//response to wounding;GO:0009887//organ morphogenesis;GO:0055001//muscle cell development;GO:0031960//response to corticosteroid stimulus;GO:0003006//developmental process involved in r…	gi|311253072|ref|XP_003125403.1|/0/PREDICTED: LOW QUALITY PROTEIN: syndecan-1-like [Sus scrofa]
gnl|UG|Ssc#S18354853	8	2.3	16	4.57	7	2.1	899841 MARC 4PIG Sus scrofa cDNA 3', mRNA sequence /clone_end=3' /gb=CK450318 /gi=40797532 /ug=Ssc.81069 /len=905	-	-	-	-
gnl|UG|Ssc#S35167855	2	0.58	0	0	2	0.6	Sus scrofa mRNA, clone:OVRM10173F11, expressed in ovary /gb=AK236291 /gi=115551884 /ug=Ssc.52035 /len=2971	GO:0030532//small nuclear ribonucleoprotein complex;GO:0005681//spliceosomal complex;GO:0031981//nuclear lumen	GO:0042623//ATPase activity, coupled;GO:0000166//nucleotide binding	GO:0000245//spliceosome assembly;GO:0009207	gi|301782221|ref|XP_002926521.1|/0/PREDICTED: u5 small nuclear ribonucleoprotein 200 kDa helicase-like [Ailuropoda melanoleuca]
gnl|UG|Ssc#S58311657	3	0.86	4	1.14	0	0	PREDICTED: Sus scrofa tuberin-like (LOC100516602), mRNA /cds=p(1,5448) /gb=XM_003124731 /gi=311251811 /ug=Ssc.29112 /len=6560	GO:0044446//intracellular organelle part;GO:0030427//site of polarized growth;GO:0043005//neuron projection;GO:0043234//protein complex;GO:0042598//vesicular fraction;GO:0043231//intracellular membrane-bounded organelle;GO:0044459//plasma membrane part;GO:0044444//cytoplasmic part;GO:0044297//cell body	GO:0005099//Ras GTPase activator activity;GO:0042802//identical protein binding;GO:0046983//protein dimerization activity	GO:0014020;GO:0001952//regulation of cell-matrix adhesion;GO:0016055//Wnt receptor signaling pathway;GO:0043405//regulation of MAP kinase activity;GO:0048017//inositol lipid-mediated signaling;GO:0033673//negative regulation of kinase activity;GO:0032231//regulation of actin filament bundle assembly;GO:0007169//transmembrane receptor protein tyrosine kinase signaling pathway;GO:0021987//cerebral …	gi|311251812|ref|XP_003124779.1|/0/PREDICTED: tuberin-like [Sus scrofa]
gnl|UG|Ssc#S19538573	0	0	0	0	0	0	942003 MARC 4PIG Sus scrofa cDNA 3', mRNA sequence /clone_end=3' /gb=CN154765 /gi=46169195 /ug=Ssc.18332 /len=853	-	GO:0003676//nucleic acid binding;GO:0016866//intramolecular transferase activity	GO:0009451//RNA modification	gi|74000106|ref|XP_544620.2|/3.32723e-112/PREDICTED: similar to RNA pseudouridylate synthase domain containing 2 [Canis familiaris]
gnl|UG|Ssc#S35164990	0	0	5	1.43	3	0.9	Sus scrofa mRNA, clone:SPL010004F12, expressed in spleen /gb=AK237147 /gi=115554736 /ug=Ssc.53998 /len=2605	GO:0031224//intrinsic to membrane	GO:0005099//Ras GTPase activator activity	GO:0051704;GO:0032313//regulation of Rab GTPase activity	gi|21389447|ref|NP_653229.1|/0/TBC1 domain family member 20 [Homo sapiens]
gnl|UG|Ssc#S55834703	37	10.65	21	6	22	6.61	Sus scrofa SH2 domain-containing inositol-5'-phosphatase 2 (SHIP2) mRNA, complete cds /cds=p(1,3795) /gb=GU391030 /gi=295646226 /ug=Ssc.27064 /len=3795	GO:0016020//membrane;GO:0031252//cell leading edge;GO:0030864//cortical actin cytoskeleton	GO:0046030//inositol trisphosphate phosphatase activity;GO:0035091//phosphatidylinositol binding;GO:0008092//cytoskeletal protein binding;GO:0019904//protein domain specific binding	GO:0007417//central nervous system development;GO:0010467//gene expression;GO:0043647//inositol phosphate metabolic process;GO:0009968//negative regulation of signal transduction;GO:0008283//cell proliferation;GO:0010975//regulation of neuron projection development;GO:0030036//actin cytoskeleton organization;GO:0016192//vesicle-mediated transport;GO:0043434//response to peptide hormone stimulus;G…	gi|298231117|ref|NP_001177208.1|/0/phosphatidylinositol-3,4,5-trisphosphate 5-phosphatase 2 [Sus scrofa]
gnl|UG|Ssc#S20116797	3	0.86	0	0	2	0.6	Sus scrofa protein C (inactivator of coagulation factors Va and VIIIa) (PROC), mRNA /cds=p(22,1401) /gb=NM_213918 /gi=47522651 /ug=Ssc.2763 /len=1514	GO:0044432//endoplasmic reticulum part;GO:0044431//Golgi apparatus part;GO:0016020//membrane;GO:0044421//extracellular region part	GO:0004175//endopeptidase activity;GO:0046872//metal ion binding	GO:0006915//apoptosis;GO:0031348//negative regulation of defense response;GO:0002376//immune system process;GO:0018200;GO:0007596//blood coagulation	gi|47522652|ref|NP_999083.1|/0/vitamin K-dependent protein C [Sus scrofa]
gnl|UG|Ssc#S55324356	14	4.03	0	0	9	2.7	Sus scrofa mRNA, clone:ADR010080D08, expressed in adrenal gland /gb=AK343502 /gi=288780516 /ug=Ssc.84024 /len=1663	GO:0043234//protein complex;GO:0044444//cytoplasmic part;GO:0000267//cell fraction	GO:0016772//transferase activity, transferring phosphorus-containing groups;GO:0030695//GTPase regulator activity;GO:0008135//translation factor activity, nucleic acid binding	GO:0009725//response to hormone stimulus;GO:0009746;GO:0032055//negative regulation of translation in response to stress;GO:0021782//glial cell development	gi|194207528|ref|XP_001496248.2|/0/PREDICTED: similar to Translation initiation factor eIF-2B subunit gamma (eIF-2B GDP-GTP exchange factor subunit gamma) [Equus caballus]
gnl|UG|Ssc#S46876135	6	1.73	6	1.72	7	2.1	PREDICTED: Sus scrofa activin A receptor, type I (ACVR1), mRNA /cds=p(229,1758) /gb=XM_001927798 /gi=311272489 /ug=Ssc.9902 /len=2930	GO:0016021//integral to membrane;GO:0043235//receptor complex	GO:0019838//growth factor binding;GO:0005024//transforming growth factor beta receptor activity;GO:0042802//identical protein binding;GO:0032559;GO:0043169//cation binding;GO:0017002//activin receptor activity;GO:0032403//protein complex binding	GO:0001525//angiogenesis;GO:0045597//positive regulation of cell differentiation;GO:0003006//developmental process involved in reproduction;GO:0001667//ameboidal cell migration;GO:0006796//phosphate metabolic process;GO:0009855//determination of bilateral symmetry;GO:0051384//response to glucocorticoid stimulus;GO:0043009//chordate embryonic development;GO:0030282//bone mineralization;GO:0022402/…	gi|194044133|ref|XP_001927833.1|/0/PREDICTED: activin receptor type-1 [Sus scrofa]
gnl|UG|Ssc#S58309411	21	6.05	24	6.86	19	5.71	PREDICTED: Sus scrofa zinc finger protein 423 (ZNF423), mRNA /cds=p(1,3768) /gb=XM_003126988 /gi=311257264 /ug=Ssc.27542 /len=4437	GO:0043231//intracellular membrane-bounded organelle	GO:0030528//transcription regulator activity;GO:0046914//transition metal ion binding;GO:0042802//identical protein binding;GO:0003677//DNA binding;GO:0046983//protein dimerization activity	GO:0048869;GO:0032501//multicellular organismal process;GO:0006351//transcription, DNA-dependent	gi|311257265|ref|XP_003127036.1|/0/PREDICTED: zinc finger protein 423-like [Sus scrofa]
gnl|UG|Ssc#S46875737	17	4.89	0	0	5	1.5	PREDICTED: Sus scrofa RNA binding motif protein, X-linked, transcript variant 1 (RBMX), mRNA /cds=p(149,1321) /gb=XM_001927616 /gi=311277042 /ug=Ssc.7951 /len=3886	GO:0005681//spliceosomal complex	GO:0003723//RNA binding	GO:0006355//regulation of transcription, DNA-dependent;GO:0000245//spliceosome assembly	gi|73990618|ref|XP_853786.1|/9.68784e-170/PREDICTED: similar to Heterogeneous nuclear ribonucleoprotein G (hnRNP G) (RNA binding motif protein, X chromosome) (Glycoprotein p43) [Canis familiaris]
gnl|UG|Ssc#S58305126	0	0	2	0.57	0	0	PREDICTED: Sus scrofa coiled-coil domain-containing protein 46-like (LOC100523394), partial mRNA /cds=p(322,969) /gb=XM_003131271 /gi=311266925 /ug=Ssc.77154 /len=969	-	-	-	gi|301772688|ref|XP_002921763.1|/1.84981e-138/PREDICTED: coiled-coil domain-containing protein 46-like [Ailuropoda melanoleuca]
gnl|UG|Ssc#S35173991	0	0	3	0.86	6	1.8	Sus scrofa mRNA, clone:OVR010036G03, expressed in ovary /gb=AK234277 /gi=115545844 /ug=Ssc.11770 /len=1036	GO:0031252//cell leading edge;GO:0005924//cell-substrate adherens junction;GO:0032432//actin filament bundle	GO:0046914//transition metal ion binding	GO:0007010//cytoskeleton organization;GO:0045597//positive regulation of cell differentiation;GO:0032501//multicellular organismal process;GO:0006897//endocytosis	gi|62988302|ref|NP_001017947.1|/7.00541e-105/PDZ and LIM domain protein 7 isoform 1 [Bos taurus]
gnl|UG|Ssc#S35174214	2	0.58	8	2.29	0	0	Sus scrofa mRNA, clone:AMP010034A06, expressed in alveolar macrophage /gb=AK230736 /gi=115545621 /ug=Ssc.94263 /len=2894	GO:0005789//endoplasmic reticulum membrane;GO:0031224//intrinsic to membrane	GO:0004576//oligosaccharyl transferase activity	GO:0019725//cellular homeostasis;GO:0006487//protein N-linked glycosylation	gi|291407892|ref|XP_002720270.1|/2.16337e-175/PREDICTED: magnesium transporter 1 [Oryctolagus cuniculus]
gnl|UG|Ssc#S58314534	10	2.88	2	0.57	13	3.91	PREDICTED: Sus scrofa serine/threonine-protein phosphatase 2A 56 kDa regulatory subunit epsilon isoform-like (LOC100525377), mRNA /cds=p(1,1074) /gb=XM_003121868 /gi=311245664 /ug=Ssc.24006 /len=5670	GO:0044424//intracellular part;GO:0008287//protein serine/threonine phosphatase complex;GO:0043227//membrane-bounded organelle	GO:0005488//binding;GO:0019888//protein phosphatase regulator activity	GO:0019222//regulation of metabolic process;GO:0023052//signaling	gi|311245665|ref|XP_003121916.1|/0/PREDICTED: serine/threonine-protein phosphatase 2A 56 kDa regulatory subunit epsilon isoform-like [Sus scrofa]
gnl|UG|Ssc#S21381938	60	17.27	19	5.43	35	10.52	Sus scrofa myogenic differentiation 1 (MYOD1), mRNA /cds=p(1,960) /gb=NM_001002824 /gi=50657387 /ug=Ssc.22906 /len=960	GO:0031981//nuclear lumen;GO:0000785//chromatin;GO:0043234//protein complex	GO:0030528//transcription regulator activity;GO:0003712//transcription cofactor activity;GO:0000981//sequence-specific DNA binding RNA polymerase II transcription factor activity;GO:0046983//protein dimerization activity;GO:0010843//promoter binding	GO:0045597//positive regulation of cell differentiation;GO:0014706//striated muscle tissue development;GO:0043416//regulation of skeletal muscle tissue regeneration;GO:0048513//organ development;GO:0010551//regulation of gene-specific transcription from RNA polymerase II promoter;GO:0001709//cell fate determination;GO:0006464//protein modification process;GO:0042692//muscle cell differentiation;G…	gi|50657388|ref|NP_001002824.1|/9.5708e-146/myoblast determination protein 1 [Sus scrofa]
gnl|UG|Ssc#S35166942	344	99.04	169	48.31	1032	310.14	Sus scrofa mRNA, clone:THY010099G07, expressed in thymus /gb=AK239391 /gi=115552797 /ug=Ssc.8204 /len=1624	GO:0044424//intracellular part	GO:0005488//binding	-	gi|78369284|ref|NP_001030421.1|/8.11071e-38/MORF4 family-associated protein 1 [Bos taurus]
gnl|UG|Ssc#S35165116	9229	2657.07	9805	2802.75	13623	4094.07	Sus scrofa mRNA, clone:PBL010077F01, expressed in periphral blood mononuclear cell /gb=AK237020 /gi=115554610 /ug=Ssc.94336 /len=2502	-	-	-	gi|297296611|ref|XP_002804859.1|/4.12562e-18/PREDICTED: hypothetical protein LOC100430740 [Macaca mulatta]
gnl|UG|Ssc#S18558154	2	0.58	0	0	0	0	BX926805 Sus Scrofa library (scan) Sus scrofa cDNA clone scan0015.i.07 5prim, mRNA sequence /clone=scan0015.i.07 /clone_end=5' /gb=BX926805 /gi=90231162 /ug=Ssc.54609 /len=809	-	-	GO:0048858//cell projection morphogenesis;GO:0045597//positive regulation of cell differentiation	gi|296490134|gb|DAA32247.1|/1.52276e-79/neuroblastoma, suppression of tumorigenicity 1 2-like [Bos taurus]
gnl|UG|Ssc#S19540889	11	3.17	3	0.86	10	3.01	944428 MARC 4PIG Sus scrofa cDNA 5', mRNA sequence /clone_end=5' /gb=CN156985 /gi=46171415 /ug=Ssc.53964 /len=831	-	-	-	-
gnl|UG|Ssc#S58312311	33	9.5	19	5.43	46	13.82	PREDICTED: Sus scrofa casein kinase I isoform alpha-like, transcript variant 2 (LOC100514516), mRNA /cds=p(576,1673) /gb=XM_003124089 /gi=311250472 /ug=Ssc.41063 /len=4095	GO:0015630//microtubule cytoskeleton;GO:0016604//nuclear body;GO:0005849//mRNA cleavage factor complex;GO:0000776//kinetochore;GO:0044444//cytoplasmic part;GO:0000267//cell fraction	GO:0004672//protein kinase activity;GO:0046872//metal ion binding;GO:0005515//protein binding;GO:0032559	GO:0006468//protein phosphorylation;GO:0032989;GO:0000087//M phase of mitotic cell cycle;GO:0048513//organ development;GO:0007166//cell surface receptor linked signaling pathway	gi|68303575|ref|NP_001020276.1|/0/casein kinase I isoform alpha isoform 1 [Homo sapiens]
gnl|UG|Ssc#S55318485	2	0.58	4	1.14	0	0	Sus scrofa mRNA, clone:UTR010102B05, expressed in uterus /gb=AK352486 /gi=288786399 /ug=Ssc.1966 /len=2113	GO:0031224//intrinsic to membrane;GO:0043234//protein complex;GO:0031981//nuclear lumen;GO:0005793//ER-Golgi intermediate compartment;GO:0012505//endomembrane system	GO:0005515//protein binding	GO:0006906//vesicle fusion;GO:0048193//Golgi vesicle transport;GO:0016197//endosome transport;GO:0015031//protein transport	gi|149725233|ref|XP_001502886.1|/2.64489e-172/PREDICTED: similar to Syntaxin-5 [Equus caballus]
gnl|UG|Ssc#S55834719	5	1.44	0	0	3	0.9	Sus scrofa autophagy related 9-like protein A (ATG9A) mRNA, complete cds /cds=p(1,2616) /gb=HM046512 /gi=296874491 /ug=Ssc.3677 /len=2616	GO:0031224//intrinsic to membrane;GO:0005774//vacuolar membrane;GO:0031982//vesicle;GO:0005770//late endosome	-	GO:0006810//transport;GO:0044248//cellular catabolic process;GO:0007033//vacuole organization	gi|298231109|ref|NP_001177204.1|/0/autophagy-related protein 9A [Sus scrofa]
gnl|UG|Ssc#S31107849	93	26.78	42	12.01	30	9.02	1516461 MARC 3PIG Sus scrofa cDNA 5', mRNA sequence /clone_end=5' /gb=DY411687 /gi=87212990 /ug=Ssc.55867 /len=619	-	-	-	-
gnl|UG|Ssc#S55323786	23	6.62	19	5.43	6	1.8	Sus scrofa mRNA, clone:SPL010016E04, expressed in spleen /gb=AK350225 /gi=288781086 /ug=Ssc.27210 /len=1811	GO:0043231//intracellular membrane-bounded organelle	GO:0004674//protein serine/threonine kinase activity;GO:0032559	GO:0006917//induction of apoptosis;GO:0006796//phosphate metabolic process;GO:0010468//regulation of gene expression;GO:0006464//protein modification process	gi|219521984|ref|NP_001137179.1|/0/fas-activated serine/threonine kinase [Sus scrofa]
gnl|UG|Ssc#S33389635	2	0.58	0	0	0	0	Sus scrofa potassium voltage-gated channel, delayed-rectifier, subfamily S (Kcns3) mRNA, complete cds /cds=p(469,1944) /gb=DQ005443 /gi=67097561 /ug=Ssc.27767 /len=2199	GO:0043231//intracellular membrane-bounded organelle;GO:0005887//integral to plasma membrane	GO:0005249//voltage-gated potassium channel activity;GO:0016247//channel regulator activity	GO:0030073//insulin secretion;GO:0015980//energy derivation by oxidation of organic compounds;GO:0034220//ion transmembrane transport;GO:0030001//metal ion transport	gi|113205834|ref|NP_001038061.1|/0/potassium voltage-gated channel subfamily S member 3 [Sus scrofa]
gnl|UG|Ssc#S40201336	13	3.74	3	0.86	12	3.61	ruio19_n21.y1 kid Sus scrofa cDNA 5', mRNA sequence /clone_end=5' /gb=EW296243 /gi=182520794 /ug=Ssc.63749 /len=610	-	-	-	-
gnl|UG|Ssc#S58313076	8	2.3	0	0	8	2.4	PREDICTED: Sus scrofa transportin-2-like (LOC100519078), mRNA /cds=p(65,2728) /gb=XM_003123316 /gi=311248906 /ug=Ssc.5646 /len=2728	GO:0043231//intracellular membrane-bounded organelle	GO:0005048//signal sequence binding;GO:0022892	GO:0015031//protein transport	gi|114675523|ref|XP_512411.2|/0/PREDICTED: transportin 2 (importin 3, karyopherin beta 2b) [Pan troglodytes]
gnl|UG|Ssc#S35164280	2	0.58	0	0	0	0	Sus scrofa mRNA, clone:OVR010002A02, expressed in ovary /gb=AK234059 /gi=115555446 /ug=Ssc.15105 /len=2827	-	-	-	-
gnl|UG|Ssc#S58308971	2	0.58	0	0	3	0.9	PREDICTED: Sus scrofa leukocyte receptor cluster member 8 homolog (LOC100524682), mRNA /cds=p(1,2436) /gb=XM_003127427 /gi=311258158 /ug=Ssc.10310 /len=2436	-	GO:0005488//binding	-	gi|311258159|ref|XP_003127475.1|/0/PREDICTED: leukocyte receptor cluster member 8 homolog [Sus scrofa]
gnl|UG|Ssc#S35164653	44	12.67	97	27.73	54	16.23	Sus scrofa mRNA, clone:UTR010048G08, expressed in uterus /gb=AK240272 /gi=115555073 /ug=Ssc.12072 /len=1103	GO:0043231//intracellular membrane-bounded organelle	-	-	gi|194213007|ref|XP_001505163.2|/9.09169e-106/PREDICTED: similar to thymocyte nuclear protein 1 [Equus caballus]
gnl|UG|Ssc#S46875821	0	0	0	0	2	0.6	PREDICTED: Sus scrofa vascular endothelial growth factor D-like (LOC100155670), mRNA /cds=p(467,1531) /gb=XM_001928382 /gi=311275966 /ug=Ssc.29289 /len=1780	GO:0031091//platelet alpha granule;GO:0044421//extracellular region part	GO:0005172//vascular endothelial growth factor receptor binding;GO:0042802//identical protein binding	GO:0007599//hemostasis;GO:0050927//positive regulation of positive chemotaxis;GO:0002690//positive regulation of leukocyte chemotaxis;GO:0008283//cell proliferation;GO:0006887//exocytosis;GO:0007169//transmembrane receptor protein tyrosine kinase signaling pathway;GO:0034097//response to cytokine stimulus;GO:0001819//positive regulation of cytokine production;GO:0009966//regulation of signal tran…	gi|194044789|ref|XP_001928417.1|/0/PREDICTED: vascular endothelial growth factor D-like [Sus scrofa]
gnl|UG|Ssc#S58308107	39	11.23	53	15.15	55	16.53	PREDICTED: Sus scrofa tripartite motif-containing protein 39-like (LOC100513096), mRNA /cds=p(1,1107) /gb=XM_003128296 /gi=311260080 /ug=Ssc.72459 /len=1147	GO:0043231//intracellular membrane-bounded organelle;GO:0044444//cytoplasmic part	GO:0060089;GO:0046914//transition metal ion binding;GO:0005515//protein binding	GO:0007165//signal transduction;GO:0012501//programmed cell death	gi|311260081|ref|XP_003128344.1|/0/PREDICTED: tripartite motif-containing protein 39-like [Sus scrofa]
gnl|UG|Ssc#S46880371	6	1.73	3	0.86	0	0	PREDICTED: Sus scrofa RALBP1 associated Eps domain containing 1, transcript variant 1 (REPS1), mRNA /cds=p(1,2385) /gb=XM_001925993 /gi=194035335 /ug=Ssc.11142 /len=2589	GO:0012505//endomembrane system;GO:0016020//membrane	GO:0046872//metal ion binding;GO:0019904//protein domain specific binding	-	gi|194035336|ref|XP_001926028.1|/0/PREDICTED: ralBP1-associated Eps domain-containing protein 1 isoform 1 [Sus scrofa]
gnl|UG|Ssc#S17504933	3	0.86	2	0.57	0	0	885315 MARC 4PIG Sus scrofa cDNA 3', mRNA sequence /clone_end=3' /gb=CF792389 /gi=37796950 /ug=Ssc.22373 /len=615	-	-	-	-
gnl|UG|Ssc#S58305333	5	1.44	2	0.57	5	1.5	PREDICTED: Sus scrofa ubiquitin-associated domain-containing protein 2-like (LOC100522823), mRNA /cds=p(1,360) /gb=XM_003131064 /gi=311266486 /ug=Ssc.47078 /len=1687	GO:0031224//intrinsic to membrane	-	-	gi|311266487|ref|XP_003131112.1|/1.17464e-63/PREDICTED: ubiquitin-associated domain-containing protein 2-like [Sus scrofa]
gnl|UG|Ssc#S35167334	0	0	6	1.72	0	0	Sus scrofa mRNA, clone:OVRM10189C04, expressed in ovary /gb=AK236410 /gi=115552405 /ug=Ssc.33574 /len=1895	GO:0043231//intracellular membrane-bounded organelle	GO:0046914//transition metal ion binding;GO:0003676//nucleic acid binding	GO:0006351//transcription, DNA-dependent	gi|311257477|ref|XP_003127141.1|/0/PREDICTED: zinc finger protein 829-like [Sus scrofa]
gnl|UG|Ssc#S58304304	164	47.22	55	15.72	121	36.36	PREDICTED: Sus scrofa upstream binding protein 1 (LBP-1a) (UBP1), partial mRNA /cds=p(1,1501) /gb=XM_003132094 /gi=311268634 /ug=Ssc.40339 /len=3392	GO:0043231//intracellular membrane-bounded organelle	GO:0003712//transcription cofactor activity;GO:0003676//nucleic acid binding;GO:0016564//transcription repressor activity;GO:0001071//nucleic acid binding transcription factor activity	GO:0048646//anatomical structure formation involved in morphogenesis;GO:0006355//regulation of transcription, DNA-dependent;GO:0019058//viral infectious cycle	gi|311268635|ref|XP_003132142.1|/0/PREDICTED: upstream-binding protein 1-like, partial [Sus scrofa]
gnl|UG|Ssc#S58313965	57	16.41	59	16.87	22	6.61	PREDICTED: Sus scrofa histone-lysine N-methyltransferase SUV420H1-like, transcript variant 1 (LOC100521358), mRNA /cds=p(836,2263) /gb=XM_003122431 /gi=311247097 /ug=Ssc.21018 /len=5113	GO:0000794//condensed nuclear chromosome	GO:0005488//binding;GO:0018024//histone-lysine N-methyltransferase activity	GO:0016571//histone methylation	gi|73982742|ref|XP_540811.2|/0/PREDICTED: similar to suppressor of variegation 4-20 homolog 1 isoform 1 isoform 1 [Canis familiaris]
gnl|UG|Ssc#S55322343	17	4.89	7	2	13	3.91	Sus scrofa mRNA, clone:DCI010071B01, expressed in dendritic cells (immature) /gb=AK344540 /gi=288782529 /ug=Ssc.10147 /len=1458	GO:0031981//nuclear lumen	GO:0005488//binding	-	gi|296199013|ref|XP_002747069.1|/3.52527e-122/PREDICTED: ribosome production factor 2 homolog [Callithrix jacchus]
gnl|UG|Ssc#S55326681	0	0	0	0	2	0.6	Sus scrofa mRNA, clone:OVRM10031F03, expressed in ovary /gb=AK347970 /gi=288778145 /ug=Ssc.39036 /len=1613	GO:0005626//insoluble fraction;GO:0043231//intracellular membrane-bounded organelle;GO:0016021//integral to membrane;GO:0031090//organelle membrane	GO:0016215;GO:0005506//iron ion binding	GO:0000038//very long-chain fatty acid metabolic process;GO:0006633//fatty acid biosynthetic process;GO:0006091//generation of precursor metabolites and energy;GO:0051234//establishment of localization	gi|282555015|gb|ADA82605.1|/0/fatty acid desaturase 2 [Sus scrofa]
gnl|UG|Ssc#S40066476	30	8.64	19	5.43	8	2.4	rfat0103_o24.y1 fat Sus scrofa cDNA 5', mRNA sequence /clone_end=5' /gb=EW161383 /gi=182492037 /ug=Ssc.1812 /len=606	-	-	-	-
gnl|UG|Ssc#S55326141	2	0.58	0	0	0	0	Sus scrofa mRNA, clone:OVRM10187C12, expressed in ovary /gb=AK348510 /gi=288778685 /ug=Ssc.79172 /len=1975	-	-	-	-
gnl|UG|Ssc#S35167479	121	34.84	211	60.31	162	48.69	Sus scrofa mRNA, clone:AMP010010H06, expressed in alveolar macrophage /gb=AK230569 /gi=115552260 /ug=Ssc.7550 /len=3036	GO:0005681//spliceosomal complex	GO:0042623//ATPase activity, coupled;GO:0004386//helicase activity;GO:0032559	GO:0006396//RNA processing;GO:0009207	gi|311261931|ref|XP_003128933.1|/0/PREDICTED: putative pre-mRNA-splicing factor ATP-dependent RNA helicase DHX15-like [Sus scrofa]
gnl|UG|Ssc#S46879745	29	8.35	46	13.15	18	5.41	PREDICTED: Sus scrofa translocation associated membrane protein 1 (TRAM1), mRNA /cds=p(1,1491) /gb=XM_001924618 /gi=311253741 /ug=Ssc.23988 /len=2991	GO:0031090//organelle membrane;GO:0043231//intracellular membrane-bounded organelle;GO:0031224//intrinsic to membrane	GO:0005488//binding;GO:0004871//signal transducer activity	GO:0006612//protein targeting to membrane	gi|311253742|ref|XP_001924653.2|/0/PREDICTED: translocating chain-associated membrane protein 1 [Sus scrofa]
gnl|UG|Ssc#S20116409	5	1.44	2	0.57	6	1.8	Sus scrofa calcium channel, voltage-dependent, alpha 2/delta subunit 1 (CACNA2D1), mRNA /cds=p(25,3300) /gb=NM_214183 /gi=47523445 /ug=Ssc.16114 /len=3842	-	-	-	-
gnl|UG|Ssc#S58305795	18	5.18	63	18.01	17	5.11	PREDICTED: Sus scrofa neuron navigator 1 (NAV1), mRNA /cds=p(21,1700) /gb=XM_003130607 /gi=311265430 /ug=Ssc.4867 /len=2230	GO:0015630//microtubule cytoskeleton	GO:0005488//binding;GO:0016462//pyrophosphatase activity	GO:0048731;GO:0048869	gi|311265431|ref|XP_003130655.1|/0/PREDICTED: neuron navigator 1-like [Sus scrofa]
gnl|UG|Ssc#S18353912	97	27.93	10	2.86	81	24.34	892919 MARC 4PIG Sus scrofa cDNA 5', mRNA sequence /clone_end=5' /gb=CK449357 /gi=40796571 /ug=Ssc.21216 /len=728	GO:0043231//intracellular membrane-bounded organelle;GO:0000502//proteasome complex	GO:0004175//endopeptidase activity;GO:0005488//binding	GO:0043161//proteasomal ubiquitin-dependent protein catabolic process;GO:0051320;GO:0007050//cell cycle arrest;GO:0016070//RNA metabolic process;GO:0051439//regulation of ubiquitin-protein ligase activity involved in mitotic cell cycle;GO:0006520//cellular amino acid metabolic process;GO:0006915//apoptosis;GO:0030330//DNA damage response, signal transduction by p53 class mediator;GO:0051704	gi|222136592|ref|NP_001138374.1|/9.15276e-115/proteasome subunit beta type-3 [Sus scrofa]
gnl|UG|Ssc#S18359743	65	18.71	216	61.74	30	9.02	915736 MARC 4PIG Sus scrofa cDNA 5', mRNA sequence /clone_end=5' /gb=CK455184 /gi=40802398 /ug=Ssc.94268 /len=732	-	-	-	gi|281354217|gb|EFB29801.1|/2.36451e-15/hypothetical protein PANDA_008428 [Ailuropoda melanoleuca]
gnl|UG|Ssc#S58312922	5	1.44	0	0	3	0.9	PREDICTED: Sus scrofa solute carrier family 35, member E1 (SLC35E1), mRNA /cds=p(8,1246) /gb=XM_003123474 /gi=311249218 /ug=Ssc.73808 /len=1246	GO:0031224//intrinsic to membrane	-	GO:0051234//establishment of localization	gi|311249219|ref|XP_003123522.1|/0/PREDICTED: solute carrier family 35 member E1-like [Sus scrofa]
gnl|UG|Ssc#S20937661	168	48.37	155	44.31	218	65.51	AJ649384 CSEQRAN19 Sus scrofa cDNA clone C0003272_F11, mRNA sequence /clone=C0003272_F11 /gb=AJ649384 /gi=49326229 /ug=Ssc.85489 /len=473	GO:0031981//nuclear lumen	GO:0046983//protein dimerization activity;GO:0003711//transcription elongation regulator activity	GO:0006357//regulation of transcription from RNA polymerase II promoter;GO:0006368//transcription elongation from RNA polymerase II promoter	gi|149056473|gb|EDM07904.1|/8.74898e-65/suppressor of Ty 5 homolog (S. cerevisiae), isoform CRA_b [Rattus norvegicus]
gnl|UG|Ssc#S58307373	46	13.24	22	6.29	51	15.33	PREDICTED: Sus scrofa signal recognition particle 72 kDa protein-like (LOC100520920), mRNA /cds=p(133,2151) /gb=XM_003129022 /gi=311262215 /ug=Ssc.11084 /len=4138	GO:0016020//membrane;GO:0031981//nuclear lumen;GO:0048500//signal recognition particle	GO:0043021//ribonucleoprotein binding;GO:0003723//RNA binding	GO:0006613//cotranslational protein targeting to membrane;GO:0042221//response to chemical stimulus	gi|311262216|ref|XP_003129070.1|/0/PREDICTED: LOW QUALITY PROTEIN: signal recognition particle 72 kDa protein-like [Sus scrofa]
gnl|UG|Ssc#S58301064	19	5.47	17	4.86	13	3.91	PREDICTED: Sus scrofa hypothetical protein LOC100514505 (LOC100514505), mRNA /cds=p(176,1429) /gb=XM_003135336 /gi=311276846 /ug=Ssc.16504 /len=1759	-	-	-	-
gnl|UG|Ssc#S6057818	121	34.84	307	87.76	97	29.15	MI-P-H3-afa-h-09-1-UM.s1 MI-P-H3 Sus scrofa cDNA clone MI-P-H3-afa-h-09-1-UM 3', mRNA sequence /clone=MI-P-H3-afa-h-09-1-UM /clone_end=3' /gb=BQ601320 /gi=21548046 /ug=Ssc.56373 /len=641	-	-	-	-
gnl|UG|Ssc#S58301670	471	135.6	238	68.03	588	176.71	PREDICTED: Sus scrofa neural Wiskott-Aldrich syndrome protein-like (LOC100525017), mRNA /cds=p(1202,2719) /gb=XM_003134725 /gi=311275506 /ug=Ssc.21951 /len=5309	GO:0031981//nuclear lumen;GO:0016020//membrane;GO:0031252//cell leading edge;GO:0005856//cytoskeleton;GO:0012505//endomembrane system;GO:0044444//cytoplasmic part	GO:0030695//GTPase regulator activity;GO:0008092//cytoskeletal protein binding	GO:0006351//transcription, DNA-dependent;GO:0032768;GO:0051707//response to other organism;GO:0030030//cell projection organization;GO:0007015//actin filament organization;GO:0065003;GO:0006935//chemotaxis	gi|311275507|ref|XP_003134773.1|/1.60258e-142/PREDICTED: neural Wiskott-Aldrich syndrome protein-like [Sus scrofa]
gnl|UG|Ssc#S55325639	25	7.2	6	1.72	35	10.52	Sus scrofa mRNA, clone:PBL010100B01, expressed in peripheral blood mononuclear cells /gb=AK349012 /gi=288779187 /ug=Ssc.44857 /len=2333	GO:0016020//membrane;GO:0043231//intracellular membrane-bounded organelle;GO:0042598//vesicular fraction;GO:0044444//cytoplasmic part	GO:0051427;GO:0004713//protein tyrosine kinase activity;GO:0008092//cytoskeletal protein binding;GO:0032559;GO:0043169//cation binding;GO:0019900//kinase binding	GO:0070848//response to growth factor stimulus;GO:0010467//gene expression;GO:0050851//antigen receptor-mediated signaling pathway;GO:0009895;GO:0050974//detection of mechanical stimulus involved in sensory perception;GO:0007420//brain development;GO:0006468//protein phosphorylation;GO:0008366//axon ensheathment;GO:0032870//cellular response to hormone stimulus;GO:0007215//glutamate signaling pat…	gi|47217443|emb|CAG10212.1|/3.0966e-161/unnamed protein product [Tetraodon nigroviridis]
gnl|UG|Ssc#S21929814	318	91.55	201	57.46	473	142.15	Sus scrofa v-myc myelocytomatosis viral oncogene homolog (avian) (MYC), mRNA /cds=p(592,1950) /gb=NM_001005154 /gi=52346219 /ug=Ssc.21433 /len=2464	GO:0015630//microtubule cytoskeleton;GO:0044451//nucleoplasm part	GO:0030528//transcription regulator activity;GO:0010843//promoter binding	GO:0008637//apoptotic mitochondrial changes;GO:0042221//response to chemical stimulus;GO:0000737//DNA catabolic process, endonucleolytic;GO:0010629//negative regulation of gene expression;GO:0006355//regulation of transcription, DNA-dependent;GO:0006917//induction of apoptosis;GO:0022402//cell cycle process;GO:0009628//response to abiotic stimulus;GO:0048754//branching morphogenesis of a tube;GO:…	gi|153070819|ref|NP_001005154.2|/0/myc proto-oncogene protein [Sus scrofa]
gnl|UG|Ssc#S58300938	0	0	4	1.14	2	0.6	PREDICTED: Sus scrofa myotubularin related protein 1 (MTMR1), mRNA /cds=p(1,2016) /gb=XM_003135465 /gi=311277121 /ug=Ssc.36032 /len=2496	GO:0016020//membrane;GO:0044424//intracellular part	GO:0004437//inositol or phosphatidylinositol phosphatase activity;GO:0004721//phosphoprotein phosphatase activity	GO:0006470//protein dephosphorylation	gi|311277122|ref|XP_003135513.1|/0/PREDICTED: myotubularin-related protein 1-like [Sus scrofa]
gnl|UG|Ssc#S20116681	4	1.15	0	0	0	0	Sus scrofa diacylglycerol kinase, alpha 80kDa (DGKA), mRNA /cds=p(282,2486) /gb=NM_214032 /gi=209954842 /ug=Ssc.54911 /len=2772	GO:0044444//cytoplasmic part;GO:0016020//membrane	GO:0046872//metal ion binding;GO:0008289//lipid binding;GO:0016301//kinase activity;GO:0032559	GO:0001775//cell activation;GO:0007186//G-protein coupled receptor protein signaling pathway;GO:0006796//phosphate metabolic process;GO:0007599//hemostasis	gi|47522884|ref|NP_999197.1|/0/diacylglycerol kinase alpha [Sus scrofa]
gnl|UG|Ssc#S58310308	0	0	0	0	3	0.9	PREDICTED: Sus scrofa adenylate cyclase 6, transcript variant 1 (ADCY6), mRNA /cds=p(1,3501) /gb=XM_003126088 /gi=311255228 /ug=Ssc.42520 /len=3501	GO:0043231//intracellular membrane-bounded organelle;GO:0005626//insoluble fraction;GO:0005902//microvillus;GO:0031224//intrinsic to membrane;GO:0005886//plasma membrane	GO:0005515//protein binding;GO:0004016//adenylate cyclase activity;GO:0032559;GO:0043169//cation binding	GO:0015980//energy derivation by oxidation of organic compounds;GO:0007267//cell-cell signaling;GO:0045762//positive regulation of adenylate cyclase activity;GO:0033762//response to glucagon stimulus;GO:0032147//activation of protein kinase activity;GO:0010863//positive regulation of phospholipase C activity;GO:0007169//transmembrane receptor protein tyrosine kinase signaling pathway;GO:0007188//…	gi|311255229|ref|XP_003126136.1|/0/PREDICTED: adenylate cyclase type 6-like isoform 1 [Sus scrofa]
gnl|UG|Ssc#S58312763	0	0	0	0	3	0.9	PREDICTED: Sus scrofa glucosamine--fructose-6-phosphate aminotransferase [isomerizing] 2-like (LOC100518539), partial mRNA /cds=p(1,1592) /gb=XM_003123638 /gi=311249540 /ug=Ssc.48300 /len=1592	GO:0044444//cytoplasmic part	GO:0008483//transaminase activity;GO:0030246//carbohydrate binding	GO:0006045//N-acetylglucosamine biosynthetic process;GO:0009064//glutamine family amino acid metabolic process;GO:0015980//energy derivation by oxidation of organic compounds;GO:0006000//fructose metabolic process;GO:0006487//protein N-linked glycosylation	gi|311249541|ref|XP_003123686.1|/0/PREDICTED: glucosamine--fructose-6-phosphate aminotransferase [isomerizing] 2-like, partial [Sus scrofa]
gnl|UG|Ssc#S6073579	12	3.45	13	3.72	15	4.51	UNL-P-FN-bs-c-02-0-UNL.s1 UNL-P-FN Sus scrofa cDNA clone UNL-P-FN-bs-c-02-0-UNL 3', mRNA sequence /clone=UNL-P-FN-bs-c-02-0-UNL /clone_end=3' /gb=BI183439 /gi=14657848 /ug=Ssc.20180 /len=720	-	-	-	-
gnl|UG|Ssc#S56463142	3	0.86	0	0	0	0	Sus scrofa glutamine:fructose-6-phosphate amidotransferase 1 variant 2 (GFAT1) mRNA, complete cds, alternatively spliced /cds=p(41,2140) /gb=EU921673 /gi=213958608 /ug=Ssc.22631 /len=3023	GO:0000267//cell fraction;GO:0044444//cytoplasmic part	GO:0030246//carbohydrate binding;GO:0031406//carboxylic acid binding;GO:0008483//transaminase activity	GO:0032868//response to insulin stimulus;GO:0034285;GO:0006000//fructose metabolic process;GO:0009064//glutamine family amino acid metabolic process;GO:0006487//protein N-linked glycosylation;GO:0005979//regulation of glycogen biosynthetic process;GO:0006045//N-acetylglucosamine biosynthetic process;GO:0051260//protein homooligomerization	gi|213958609|gb|ACJ54701.1|/0/glutamine:fructose-6-phosphate amidotransferase 1 variant 2 [Sus scrofa]
gnl|UG|Ssc#S46876441	4	1.15	0	0	0	0	PREDICTED: Sus scrofa probable palmitoyltransferase ZDHHC8-like (LOC100157140), mRNA /cds=p(1,2295) /gb=XM_001929653 /gi=311271118 /ug=Ssc.48947 /len=3291	GO:0012506//vesicle membrane;GO:0031224//intrinsic to membrane	GO:0016747//transferase activity, transferring acyl groups other than amino-acyl groups;GO:0046914//transition metal ion binding	GO:0050896//response to stimulus	gi|194043495|ref|XP_001929688.1|/0/PREDICTED: probable palmitoyltransferase ZDHHC8-like [Sus scrofa]
gnl|UG|Ssc#S58302488	9	2.59	6	1.72	8	2.4	PREDICTED: Sus scrofa disabled homolog 2, mitogen-responsive phosphoprotein (Drosophila) (DAB2), mRNA /cds=p(102,2411) /gb=XM_003133906 /gi=311273621 /ug=Ssc.2807 /len=4164	GO:0043231//intracellular membrane-bounded organelle;GO:0031410//cytoplasmic vesicle;GO:0012505//endomembrane system	GO:0005515//protein binding	GO:0043393//regulation of protein binding;GO:0006355//regulation of transcription, DNA-dependent;GO:0000902//cell morphogenesis;GO:0043009//chordate embryonic development;GO:0060071//Wnt receptor signaling pathway, planar cell polarity pathway;GO:0030178//negative regulation of Wnt receptor signaling pathway;GO:0001932//regulation of protein phosphorylation;GO:0006897//endocytosis;GO:0031331;GO:0…	gi|311273622|ref|XP_003133954.1|/0/PREDICTED: disabled homolog 2-like [Sus scrofa]
gnl|UG|Ssc#S46875867	10	2.88	3	0.86	8	2.4	PREDICTED: Sus scrofa zinc finger, SWIM-type containing 3 (ZSWIM3), mRNA /cds=p(1,2097) /gb=XM_001926173 /gi=311274974 /ug=Ssc.93791 /len=2097	-	GO:0046914//transition metal ion binding	-	gi|311274975|ref|XP_001926208.2|/0/PREDICTED: zinc finger SWIM domain-containing protein 3 [Sus scrofa]
gnl|UG|Ssc#S58312333	2	0.58	2	0.57	0	0	PREDICTED: Sus scrofa RNA binding motif protein 27 (RBM27), mRNA /cds=p(1,1896) /gb=XM_003124070 /gi=311250427 /ug=Ssc.60484 /len=2176	GO:0016604//nuclear body	GO:0046914//transition metal ion binding;GO:0003676//nucleic acid binding	GO:0006396//RNA processing	gi|311250428|ref|XP_003124118.1|/0/PREDICTED: RNA-binding protein 27-like [Sus scrofa]
gnl|UG|Ssc#S58310539	33	9.5	8	2.29	30	9.02	PREDICTED: Sus scrofa protein FAM40A-like (LOC100510902), mRNA /cds=p(1,2514) /gb=XM_003125856 /gi=311254632 /ug=Ssc.23991 /len=3226	GO:0043231//intracellular membrane-bounded organelle	GO:0005488//binding	-	gi|311254633|ref|XP_003125904.1|/0/PREDICTED: protein FAM40A-like [Sus scrofa]
gnl|UG|Ssc#S55325840	4	1.15	7	2	0	0	Sus scrofa mRNA, clone:PBL010033F06, expressed in peripheral blood mononuclear cells /gb=AK348811 /gi=288778986 /ug=Ssc.23510 /len=1994	GO:0031224//intrinsic to membrane;GO:0042611	GO:0004888//transmembrane receptor activity	GO:0019221//cytokine-mediated signaling pathway;GO:0002682//regulation of immune system process;GO:0048002//antigen processing and presentation of peptide antigen	gi|291059131|gb|ADD71909.1|/3.69663e-51/MHC class I antigen [Sus scrofa]
gnl|UG|Ssc#S35173998	36	10.36	32	9.15	22	6.61	Sus scrofa mRNA, clone:OVR010035E11, expressed in ovary /gb=AK234270 /gi=115545837 /ug=Ssc.19231 /len=1808	GO:0000267//cell fraction;GO:0044444//cytoplasmic part	GO:0004812//aminoacyl-tRNA ligase activity;GO:0003723//RNA binding;GO:0032559	GO:0006418//tRNA aminoacylation for protein translation	gi|311248936|ref|XP_003123385.1|/0/PREDICTED: phenylalanyl-tRNA synthetase alpha chain-like [Sus scrofa]
gnl|UG|Ssc#S23772510	2	0.58	0	0	0	0	1144439 MARC 4PIG Sus scrofa cDNA 3', mRNA sequence /clone_end=3' /gb=DN130129 /gi=59824410 /ug=Ssc.80454 /len=739	-	-	-	-
gnl|UG|Ssc#S14895824	109	31.38	78	22.3	144	43.28	jns40_E06.f jns Sus scrofa cDNA 5', mRNA sequence /clone_end=5' /gb=CB478742 /gi=29285128 /ug=Ssc.82744 /len=463	GO:0043231//intracellular membrane-bounded organelle;GO:0015935//small ribosomal subunit	GO:0003676//nucleic acid binding;GO:0005198//structural molecule activity	GO:0006412//translation;GO:0019080;GO:0007417//central nervous system development;GO:0051707//response to other organism;GO:0051726//regulation of cell cycle;GO:0031016//pancreas development;GO:0008283//cell proliferation	gi|30109302|gb|AAH51205.1|/1.62196e-68/Rps15a protein [Mus musculus]
gnl|UG|Ssc#S58311358	3	0.86	0	0	3	0.9	PREDICTED: Sus scrofa protein TEX261-like (LOC100522925), mRNA /cds=p(32,622) /gb=XM_003125039 /gi=311252425 /ug=Ssc.19198 /len=3146	GO:0031224//intrinsic to membrane	-	GO:0006915//apoptosis	gi|311252426|ref|XP_003125087.1|/2.50036e-108/PREDICTED: protein TEX261-like [Sus scrofa]
gnl|UG|Ssc#S35173935	3	0.86	0	0	5	1.5	Sus scrofa mRNA, clone:OVR010044E01, expressed in ovary /gb=AK234333 /gi=115545900 /ug=Ssc.936 /len=1382	GO:0030054//cell junction;GO:0032432//actin filament bundle	GO:0008092//cytoskeletal protein binding	GO:0016477//cell migration;GO:0009611//response to wounding;GO:0030036//actin cytoskeleton organization;GO:0048534;GO:0045806//negative regulation of endocytosis;GO:0010467//gene expression;GO:0008283//cell proliferation;GO:0009612//response to mechanical stimulus	gi|584955|sp|Q08094.1|CNN2_PIG/6.98499e-157/RecName: Full=Calponin-2; AltName: Full=Calponin H2, smooth muscle; AltName: Full=Neutral calponin
gnl|UG|Ssc#S58308384	9	2.59	0	0	5	1.5	PREDICTED: Sus scrofa SCL/TAL1 interrupting locus (STIL), partial mRNA /cds=p(1,2619) /gb=XM_003128015 /gi=311259361 /ug=Ssc.5821 /len=3341	GO:0044444//cytoplasmic part	-	GO:0014020;GO:0006915//apoptosis;GO:0009880//embryonic pattern specification;GO:0003143//embryonic heart tube morphogenesis;GO:0007420//brain development;GO:0040007//growth;GO:0009855//determination of bilateral symmetry;GO:0048568//embryonic organ development;GO:0007166//cell surface receptor linked signaling pathway	gi|311259362|ref|XP_003128063.1|/0/PREDICTED: SCL-interrupting locus protein-like, partial [Sus scrofa]
gnl|UG|Ssc#S58311593	0	0	3	0.86	4	1.2	PREDICTED: Sus scrofa hypothetical protein LOC100519137 (LOC100519137), mRNA /cds=p(395,880) /gb=XM_003124810 /gi=311251950 /ug=Ssc.77393 /len=880	-	-	-	gi|311251951|ref|XP_003124858.1|/1.15596e-38/PREDICTED: hypothetical protein LOC100519137 [Sus scrofa]
gnl|UG|Ssc#S55327558	47	13.53	64	18.29	52	15.63	Sus scrofa DIS3 mitotic control-like protein (DIS3L2) mRNA, complete cds /cds=p(148,2799) /gb=GU373702 /gi=285818457 /ug=Ssc.18239 /len=3173	-	GO:0003676//nucleic acid binding;GO:0004518//nuclease activity	-	gi|305855184|ref|NP_001182262.1|/0/DIS3-like exonuclease 2 [Sus scrofa]
gnl|UG|Ssc#S35172940	4	1.15	0	0	0	0	Sus scrofa mRNA, clone:SPL010087H04, expressed in spleen /gb=AK237741 /gi=115546895 /ug=Ssc.4607 /len=3496	GO:0044444//cytoplasmic part;GO:0000151//ubiquitin ligase complex;GO:0005887//integral to plasma membrane	GO:0046914//transition metal ion binding;GO:0019787//small conjugating protein ligase activity	GO:0051091//positive regulation of transcription factor activity;GO:0016567//protein ubiquitination;GO:0050851//antigen receptor-mediated signaling pathway;GO:0007249//I-kappaB kinase/NF-kappaB cascade	gi|194038861|ref|XP_001928270.1|/0/PREDICTED: RING finger protein 31 [Sus scrofa]
gnl|UG|Ssc#S58313039	2	0.58	0	0	2	0.6	PREDICTED: Sus scrofa protein kinase, cAMP-dependent, catalytic, alpha, transcript variant 1 (PRKACA), mRNA /cds=p(1,1056) /gb=XM_003123353 /gi=311248982 /ug=Ssc.13872 /len=2398	GO:0031981//nuclear lumen;GO:0043234//protein complex;GO:0005626//insoluble fraction;GO:0045202//synapse;GO:0044444//cytoplasmic part;GO:0016020//membrane	GO:0004690//cyclic nucleotide-dependent protein kinase activity;GO:0019900//kinase binding;GO:0032559;GO:0030291//protein serine/threonine kinase inhibitor activity	GO:0006641//triglyceride metabolic process;GO:0006006//glucose metabolic process;GO:0001704//formation of primary germ layer;GO:0050804//regulation of synaptic transmission;GO:0033762//response to glucagon stimulus;GO:0042044//fluid transport;GO:0015980//energy derivation by oxidation of organic compounds;GO:0007169//transmembrane receptor protein tyrosine kinase signaling pathway;GO:0032147//act…	gi|311248983|ref|XP_003123401.1|/0/PREDICTED: cAMP-dependent protein kinase catalytic subunit alpha isoform 1 [Sus scrofa]
gnl|UG|Ssc#S55321240	3	0.86	3	0.86	3	0.9	Sus scrofa mRNA, clone:ITT010090B09, expressed in small intestine /gb=AK345247 /gi=288783632 /ug=Ssc.48045 /len=1173	-	GO:0016741	-	gi|311251147|ref|XP_003124461.1|/3.31482e-132/PREDICTED: LOW QUALITY PROTEIN: Williams-Beuren syndrome chromosomal region 27 protein-like [Sus scrofa]
gnl|UG|Ssc#S46880908	71	20.44	86	24.58	30	9.02	PREDICTED: Sus scrofa multicatalytic proteinase subunit K, transcript variant 1 (LOC100154408), mRNA /cds=p(117,884) /gb=XM_001927990 /gi=311245575 /ug=Ssc.7439 /len=1055	GO:0043231//intracellular membrane-bounded organelle;GO:0005839//proteasome core complex	GO:0004175//endopeptidase activity;GO:0005488//binding	GO:0043161//proteasomal ubiquitin-dependent protein catabolic process;GO:0051320;GO:0007050//cell cycle arrest;GO:0016070//RNA metabolic process;GO:0051439//regulation of ubiquitin-protein ligase activity involved in mitotic cell cycle;GO:0006520//cellular amino acid metabolic process;GO:0006915//apoptosis;GO:0030330//DNA damage response, signal transduction by p53 class mediator;GO:0051704	gi|148704620|gb|EDL36567.1|/4.34853e-134/proteasome (prosome, macropain) subunit, alpha type 3, isoform CRA_e [Mus musculus]
gnl|UG|Ssc#S58309409	2	0.58	0	0	0	0	PREDICTED: Sus scrofa NEDD4-binding protein 1-like (LOC100520431), partial mRNA /cds=p(1,2496) /gb=XM_003126990 /gi=311257268 /ug=Ssc.24220 /len=3440	GO:0016604//nuclear body	-	GO:0016567//protein ubiquitination;GO:0031330	gi|311257269|ref|XP_003127038.1|/0/PREDICTED: LOW QUALITY PROTEIN: NEDD4-binding protein 1-like, partial [Sus scrofa]
gnl|UG|Ssc#S40072314	2	0.58	0	0	5	1.5	rfat0140_c20.y1 fat Sus scrofa cDNA 5', mRNA sequence /clone_end=5' /gb=EW167221 /gi=182489335 /ug=Ssc.60401 /len=612	-	-	-	-
gnl|UG|Ssc#S58306483	79	22.74	74	21.15	80	24.04	PREDICTED: Sus scrofa probable ATP-dependent RNA helicase DDX6-like (LOC100515499), mRNA /cds=p(370,1821) /gb=XM_003129914 /gi=311264023 /ug=Ssc.81979 /len=2555	GO:0031981//nuclear lumen;GO:0031332;GO:0044444//cytoplasmic part	GO:0003676//nucleic acid binding;GO:0042623//ATPase activity, coupled;GO:0003724//RNA helicase activity;GO:0032559	GO:0009207;GO:0000291//nuclear-transcribed mRNA catabolic process, exonucleolytic;GO:0032501//multicellular organismal process	gi|311264024|ref|XP_003129962.1|/0/PREDICTED: probable ATP-dependent RNA helicase DDX6-like [Sus scrofa]
gnl|UG|Ssc#S23700905	30	8.64	17	4.86	18	5.41	1111168 MARC 4PIG Sus scrofa cDNA 3', mRNA sequence /clone_end=3' /gb=DN112008 /gi=59790674 /ug=Ssc.82437 /len=843	-	-	-	-
gnl|UG|Ssc#S46924899	13	3.74	4	1.14	11	3.31	Sus scrofa adaptor protein phosphotyrosine interaction PH domain and leucine zipper containing 1 (APPL1) mRNA, complete cds /cds=p(1,2127) /gb=EU918201 /gi=197130944 /ug=Ssc.11881 /len=2127	GO:0000118//histone deacetylase complex;GO:0005769//early endosome;GO:0031090//organelle membrane;GO:0012505//endomembrane system;GO:0042598//vesicular fraction	GO:0019901//protein kinase binding	GO:0006915//apoptosis;GO:0007169//transmembrane receptor protein tyrosine kinase signaling pathway;GO:0051128//regulation of cellular component organization;GO:0010827//regulation of glucose transport	gi|201066354|ref|NP_001128438.1|/0/DCC-interacting protein 13-alpha [Sus scrofa]
gnl|UG|Ssc#S58302820	0	0	0	0	2	0.6	PREDICTED: Sus scrofa aldehyde oxidase-like (LOC100523701), partial mRNA /cds=p(1,3552) /gb=XM_003133576 /gi=311272871 /ug=Ssc.79155 /len=3552	-	-	-	-
gnl|UG|Ssc#S55319111	44	12.67	123	35.16	32	9.62	Sus scrofa mRNA, clone:MLN010014H10, expressed in mesenteric lymph nodes /gb=AK346580 /gi=288785773 /ug=Ssc.20618 /len=1591	GO:0000178//exosome (RNase complex);GO:0031981//nuclear lumen;GO:0044444//cytoplasmic part	GO:0003723//RNA binding;GO:0008408//3'-5' exonuclease activity	GO:0016075//rRNA catabolic process;GO:0016049//cell growth;GO:0002376//immune system process;GO:0000291//nuclear-transcribed mRNA catabolic process, exonucleolytic;GO:0042254//ribosome biogenesis;GO:0010467//gene expression	gi|301776905|ref|XP_002923870.1|/0/PREDICTED: exosome complex exonuclease RRP45-like [Ailuropoda melanoleuca]
gnl|UG|Ssc#S46876897	12	3.45	14	4	9	2.7	PREDICTED: Sus scrofa AT rich interactive domain 4B (RBP1-like) (ARID4B), mRNA /cds=p(1,3993) /gb=XM_001924429 /gi=311271141 /ug=Ssc.58669 /len=5622	GO:0044424//intracellular part	GO:0005488//binding	-	gi|194042557|ref|XP_001924464.1|/0/PREDICTED: AT-rich interactive domain-containing protein 4B [Sus scrofa]
gnl|UG|Ssc#S58313945	0	0	0	0	3	0.9	PREDICTED: Sus scrofa AH receptor-interacting protein-like (LOC100511065), mRNA /cds=p(127,1119) /gb=XM_003122456 /gi=311247137 /ug=Ssc.5050 /len=1667	GO:0005626//insoluble fraction;GO:0031981//nuclear lumen;GO:0044444//cytoplasmic part	GO:0003712//transcription cofactor activity;GO:0060089;GO:0005515//protein binding	GO:0006457//protein folding;GO:0006605//protein targeting;GO:0010627//regulation of intracellular protein kinase cascade;GO:0051342	gi|311247138|ref|XP_003122504.1|/0/PREDICTED: AH receptor-interacting protein-like [Sus scrofa]
gnl|UG|Ssc#S17515541	9	2.59	2	0.57	18	5.41	BX670110 Sus Scrofa library (scac) Sus scrofa cDNA clone scac0034.n.11 3prim, mRNA sequence /clone=scac0034.n.11 /clone_end=3' /gb=BX670110 /gi=90238057 /ug=Ssc.1641 /len=1111	GO:0016021//integral to membrane;GO:0044459//plasma membrane part	GO:0005488//binding	GO:0033036;GO:0001934//positive regulation of protein phosphorylation;GO:0043126;GO:0030260//entry into host cell;GO:0046474//glycerophospholipid biosynthetic process;GO:0030888//regulation of B cell proliferation;GO:0022415;GO:0006950//response to stress;GO:0016049//cell growth;GO:0000165//MAPKKK cascade	gi|11131665|sp|O97703.1|CD81_CERAE/1.04772e-06/RecName: Full=CD81 antigen; AltName: CD_antigen=CD81
gnl|UG|Ssc#S55293376	4	1.15	2	0.57	3	0.9	FS671664 full-length enriched swine cDNA library, adult kidney Sus scrofa cDNA clone KDN010006G10 5', mRNA sequence /clone=KDN010006G10 /clone_end=5' /gb=FS671664 /gi=288292150 /ug=Ssc.38726 /len=808	-	-	-	gi|281338665|gb|EFB14249.1|/5.41597e-77/hypothetical protein PANDA_004897 [Ailuropoda melanoleuca]
gnl|UG|Ssc#S40111476	0	0	2	0.57	3	0.9	rfhi4026b_o15.y1 fhi Sus scrofa cDNA 5', mRNA sequence /clone_end=5' /gb=EW206383 /gi=182491230 /ug=Ssc.91453 /len=223	-	-	-	-
gnl|UG|Ssc#S20937679	858	247.02	546	156.07	565	169.8	AJ649402 CSEQRAN19 Sus scrofa cDNA clone C0003272_G05, mRNA sequence /clone=C0003272_G05 /gb=AJ649402 /gi=49326247 /ug=Ssc.74123 /len=555	GO:0033178//proton-transporting two-sector ATPase complex, catalytic domain;GO:0005753//mitochondrial proton-transporting ATP synthase complex;GO:0005667//transcription factor complex	GO:0046914//transition metal ion binding;GO:0019829//cation-transporting ATPase activity;GO:0015078//hydrogen ion transmembrane transporter activity	GO:0009180;GO:0006818//hydrogen transport;GO:0022900//electron transport chain;GO:0009207;GO:0006754//ATP biosynthetic process;GO:0006839//mitochondrial transport	gi|45478238|gb|AAS66290.1|/3.4659e-95/LRRGT00199 [Rattus norvegicus]
gnl|UG|Ssc#S55319845	6	1.73	2	0.57	4	1.2	Sus scrofa mRNA, clone:THY010110D06, expressed in thymus /gb=AK351920 /gi=288785039 /ug=Ssc.31057 /len=1308	GO:0031981//nuclear lumen	GO:0046983//protein dimerization activity;GO:0003711//transcription elongation regulator activity	GO:0006357//regulation of transcription from RNA polymerase II promoter;GO:0006368//transcription elongation from RNA polymerase II promoter	gi|301784029|ref|XP_002927426.1|/1.53649e-65/PREDICTED: transcription elongation factor SPT5-like isoform 1 [Ailuropoda melanoleuca]
gnl|UG|Ssc#S18547496	50	14.4	11	3.14	40	12.02	BX916147 Sus Scrofa library (scan) Sus scrofa cDNA clone scan0029.l.02 5prim, mRNA sequence /clone=scan0029.l.02 /clone_end=5' /gb=BX916147 /gi=90228922 /ug=Ssc.22519 /len=753	GO:0031224//intrinsic to membrane;GO:0043231//intracellular membrane-bounded organelle	GO:0005488//binding	GO:0007165//signal transduction	gi|126306889|ref|XP_001367937.1|/2.20507e-74/PREDICTED: hypothetical protein [Monodelphis domestica]
gnl|UG|Ssc#S58305258	0	0	2	0.57	0	0	PREDICTED: Sus scrofa regulatory-associated protein of mTOR-like (LOC100512677), mRNA /cds=p(1,1167) /gb=XM_003131151 /gi=311266652 /ug=Ssc.54575 /len=1647	GO:0043234//protein complex;GO:0043005//neuron projection;GO:0000323//lytic vacuole;GO:0044297//cell body	GO:0019900//kinase binding	GO:0009967//positive regulation of signal transduction;GO:0035556//intracellular signal transduction;GO:0031667//response to nutrient levels;GO:0040007//growth;GO:0032535;GO:0045860//positive regulation of protein kinase activity;GO:0043200//response to amino acid stimulus	gi|311266653|ref|XP_003131199.1|/0/PREDICTED: regulatory-associated protein of mTOR-like [Sus scrofa]
gnl|UG|Ssc#S6068395	3	0.86	0	0	0	0	AR066G04IBMCG04R Infected Porcine Bone Marrow cDNA library Sus scrofa cDNA, mRNA sequence /gb=BI304884 /gi=15416222 /ug=Ssc.47434 /len=396	GO:0043231//intracellular membrane-bounded organelle;GO:0044427	GO:0005515//protein binding	GO:0006260//DNA replication;GO:0000087//M phase of mitotic cell cycle	gi|301779587|ref|XP_002925211.1|/6.25165e-70/PREDICTED: sister chromatid cohesion protein PDS5 homolog A-like [Ailuropoda melanoleuca]
gnl|UG|Ssc#S46879727	0	0	0	0	3	0.9	PREDICTED: Sus scrofa cAMP-dependent 3',5'-cyclic phosphodiesterase 7A (LOC100127143), partial mRNA /cds=p(1,1173) /gb=XM_001928901 /gi=311253776 /ug=Ssc.17621 /len=2750	GO:0044444//cytoplasmic part	GO:0043169//cation binding;GO:0004114//3',5'-cyclic-nucleotide phosphodiesterase activity	GO:0019935//cyclic-nucleotide-mediated signaling	gi|311253777|ref|XP_001928936.2|/0/PREDICTED: high affinity cAMP-specific 3',5'-cyclic phosphodiesterase 7A, partial [Sus scrofa]
gnl|UG|Ssc#S35172045	27	7.77	7	2	12	3.61	Sus scrofa mRNA, clone:OVRM10014C11, expressed in ovary /gb=AK234766 /gi=115547790 /ug=Ssc.54816 /len=948	GO:0043231//intracellular membrane-bounded organelle	GO:0043021//ribonucleoprotein binding;GO:0034212//peptide N-acetyltransferase activity	GO:0071103//DNA conformation change;GO:0006473//protein acetylation	gi|297711422|ref|XP_002832345.1|/6.28074e-126/PREDICTED: n-acylglucosamine 2-epimerase-like [Pongo abelii]
gnl|UG|Ssc#S58301834	0	0	2	0.57	0	0	PREDICTED: Sus scrofa transmembrane protein 176B-like, transcript variant 1 (LOC100517619), mRNA /cds=p(18,1025) /gb=XM_003134554 /gi=311275169 /ug=Ssc.11219 /len=1299	-	-	-	gi|311275170|ref|XP_003134602.1|/1.44974e-116/PREDICTED: transmembrane protein 176B-like isoform 1 [Sus scrofa]
gnl|UG|Ssc#S58307741	27	7.77	16	4.57	11	3.31	PREDICTED: Sus scrofa Zinc binding alcohol dehydrogenase, domain containing 1, transcript variant 2 (LOC100156930), mRNA /cds=p(209,1264) /gb=XM_003128657 /gi=311261327 /ug=Ssc.5013 /len=1638	GO:0043231//intracellular membrane-bounded organelle	GO:0016628//oxidoreductase activity, acting on the CH-CH group of donors, NAD or NADP as acceptor;GO:0046914//transition metal ion binding	GO:0008152//metabolic process	gi|194038534|ref|XP_001929109.1|/0/PREDICTED: prostaglandin reductase 2 isoform 1 [Sus scrofa]
gnl|UG|Ssc#S35172056	35	10.08	3	0.86	24	7.21	Sus scrofa mRNA, clone:OVRM10013F10, expressed in ovary /gb=AK234755 /gi=115547779 /ug=Ssc.79842 /len=2566	-	-	-	gi|74753486|sp|Q9Y3I0.1|CV028_HUMAN/0/RecName: Full=UPF0027 protein C22orf28
gnl|UG|Ssc#S35164091	0	0	0	0	0	0	Sus scrofa mRNA, clone:SPL010019E05, expressed in spleen /gb=AK237268 /gi=115555635 /ug=Ssc.54413 /len=1413	GO:0044439;GO:0031224//intrinsic to membrane;GO:0005626//insoluble fraction	-	-	gi|311274728|ref|XP_001926956.2|/8.37106e-97/PREDICTED: peroxisomal membrane protein 4 [Sus scrofa]
gnl|UG|Ssc#S35173188	344	99.04	206	58.88	466	140.05	Sus scrofa mRNA, clone:OVR010070H08, expressed in ovary /gb=AK234485 /gi=115546647 /ug=Ssc.53738 /len=1228	GO:0043231//intracellular membrane-bounded organelle;GO:0015934//large ribosomal subunit	GO:0003676//nucleic acid binding;GO:0005198//structural molecule activity	GO:0006412//translation;GO:0019080;GO:0051704;GO:0022613//ribonucleoprotein complex biogenesis;GO:0031016//pancreas development	gi|148747594|ref|NP_001092068.1|/1.42025e-142/60S acidic ribosomal protein P0 [Sus scrofa]
gnl|UG|Ssc#S22284008	2	0.58	0	0	3	0.9	CJ026738 full-length enriched swine cDNA library, adult trachea Sus scrofa cDNA clone TCH01H070060 5', mRNA sequence /clone=TCH01H070060 /clone_end=5' /gb=CJ026738 /gi=54537094 /ug=Ssc.81995 /len=743	GO:0005681//spliceosomal complex;GO:0044444//cytoplasmic part;GO:0005654//nucleoplasm	GO:0003676//nucleic acid binding	GO:0000377;GO:0006405//RNA export from nucleus;GO:0006397//mRNA processing;GO:0006353//transcription termination, DNA-dependent	gi|311258726|ref|XP_003127751.1|/1.15961e-19/PREDICTED: hypothetical protein LOC100521629 [Sus scrofa]
gnl|UG|Ssc#S46879396	6	1.73	7	2	9	2.7	PREDICTED: Sus scrofa transcription factor Sp1 (LOC396575), mRNA /cds=p(1,2493) /gb=XM_001926885 /gi=311255448 /ug=Ssc.79432 /len=2887	-	-	-	-
gnl|UG|Ssc#S23213555	23	6.62	27	7.72	10	3.01	Sus scrofa clone Clu_11038.scr.msk.p1.Contig1, mRNA sequence /gb=AY609422 /gi=52350707 /ug=Ssc.13757 /len=2437	GO:0043234//protein complex;GO:0031981//nuclear lumen	GO:0030528//transcription regulator activity;GO:0005488//binding;GO:0003712//transcription cofactor activity;GO:0060089	GO:0006355//regulation of transcription, DNA-dependent;GO:0023052//signaling;GO:0030154//cell differentiation	gi|3309166|gb|AAC33899.1|/0/COP9 complex subunit 2 [Mus musculus]
gnl|UG|Ssc#S55321416	538	154.89	463	132.35	596	179.11	Sus scrofa mRNA, clone:TES010094D11, expressed in testis /gb=AK351340 /gi=288783456 /ug=Ssc.54189 /len=2120	GO:0042579//microbody;GO:0031090//organelle membrane;GO:0042598//vesicular fraction	GO:0019842//vitamin binding;GO:0046872//metal ion binding;GO:0016744;GO:0005529//sugar binding	GO:0005997//xylulose metabolic process;GO:0050789//regulation of biological process;GO:0006098//pentose-phosphate shunt;GO:0015980//energy derivation by oxidation of organic compounds;GO:0019302	gi|162952052|ref|NP_001106151.1|/0/transketolase [Sus scrofa]
gnl|UG|Ssc#S55319607	0	0	2	0.57	0	0	Sus scrofa mRNA, clone:LVRM10130C10, expressed in liver /gb=AK346284 /gi=288785277 /ug=Ssc.28723 /len=2690	GO:0043231//intracellular membrane-bounded organelle	GO:0005488//binding;GO:0003712//transcription cofactor activity	GO:0030178//negative regulation of Wnt receptor signaling pathway;GO:0006351//transcription, DNA-dependent;GO:0009653//anatomical structure morphogenesis	gi|21361151|ref|NP_003251.2|/0/transducin-like enhancer protein 2 isoform 1 [Homo sapiens]
gnl|UG|Ssc#S23699974	0	0	2	0.57	0	0	1110163 MARC 4PIG Sus scrofa cDNA 5', mRNA sequence /clone_end=5' /gb=DN111077 /gi=59789743 /ug=Ssc.94571 /len=728	-	-	-	-
gnl|UG|Ssc#S35169879	3	0.86	2	0.57	0	0	Sus scrofa mRNA, clone:LNG010100G08, expressed in lung /gb=AK232195 /gi=115549960 /ug=Ssc.31115 /len=2776	GO:0044459//plasma membrane part;GO:0044444//cytoplasmic part	GO:0005488//binding;GO:0004871//signal transducer activity;GO:0004721//phosphoprotein phosphatase activity	GO:0006470//protein dephosphorylation;GO:0023052//signaling	gi|109018853|ref|XP_001106613.1|/0/PREDICTED: tyrosine-protein phosphatase non-receptor type 7 isoform 3 [Macaca mulatta]
gnl|UG|Ssc#S35174309	3	0.86	0	0	0	0	Sus scrofa mRNA, clone:AMP010020E01, expressed in alveolar macrophage /gb=AK230641 /gi=115545526 /ug=Ssc.12565 /len=2535	GO:0043231//intracellular membrane-bounded organelle;GO:0044444//cytoplasmic part	GO:0005515//protein binding;GO:0004084//branched-chain-amino-acid transaminase activity	GO:0022402//cell cycle process;GO:0008652//cellular amino acid biosynthetic process;GO:0009063//cellular amino acid catabolic process	gi|149714030|ref|XP_001498588.1|/0/PREDICTED: branched chain aminotransferase 1, cytosolic [Equus caballus]
gnl|UG|Ssc#S58311257	30	8.64	18	5.15	18	5.41	PREDICTED: Sus scrofa spectrin beta chain, brain 1-like (LOC100516258), mRNA /cds=p(241,7335) /gb=XM_003125144 /gi=311252630 /ug=Ssc.442 /len=8626	GO:0031981//nuclear lumen;GO:0032991//macromolecular complex;GO:0016020//membrane;GO:0030016//myofibril;GO:0030864//cortical actin cytoskeleton	GO:0005198//structural molecule activity;GO:0008092//cytoskeletal protein binding	GO:0007178//transmembrane receptor protein serine/threonine kinase signaling pathway;GO:0030835//negative regulation of actin filament depolymerization;GO:0006935//chemotaxis;GO:0006606//protein import into nucleus	gi|311252631|ref|XP_003125192.1|/0/PREDICTED: LOW QUALITY PROTEIN: spectrin beta chain, brain 1-like [Sus scrofa]
gnl|UG|Ssc#S40311890	18	5.18	17	4.86	22	6.61	rmgp017_o10.y1 mgp Sus scrofa cDNA 5', mRNA sequence /clone_end=5' /gb=EW406497 /gi=182743502 /ug=Ssc.91934 /len=467	-	-	-	-
gnl|UG|Ssc#S35166147	18	5.18	5	1.43	7	2.1	Sus scrofa mRNA, clone:THY010204A10, expressed in thymus /gb=AK239778 /gi=115553591 /ug=Ssc.20635 /len=1989	GO:0044424//intracellular part	GO:0043169//cation binding;GO:0008238//exopeptidase activity;GO:0008237//metallopeptidase activity	GO:0018193//peptidyl-amino acid modification;GO:0051604//protein maturation	gi|194226669|ref|XP_001494422.2|/0/PREDICTED: similar to methionyl aminopeptidase 2 isoform 1 [Equus caballus]
gnl|UG|Ssc#S58308810	0	0	0	0	3	0.9	PREDICTED: Sus scrofa mitofusin-2-like (LOC100512354), mRNA /cds=p(1,546) /gb=XM_003127589 /gi=311258483 /ug=Ssc.73777 /len=1089	GO:0005741//mitochondrial outer membrane;GO:0031224//intrinsic to membrane;GO:0005856//cytoskeleton	GO:0032561;GO:0017111//nucleoside-triphosphatase activity;GO:0019899//enzyme binding	GO:0007599//hemostasis;GO:0051640//organelle localization;GO:0046578//regulation of Ras protein signal transduction;GO:0006944//cellular membrane fusion;GO:0006605//protein targeting;GO:0001824//blastocyst development;GO:0008285//negative regulation of cell proliferation;GO:0009207;GO:0048592//eye morphogenesis;GO:0022402//cell cycle process;GO:0007005//mitochondrion organization	gi|311258484|ref|XP_003127637.1|/2.55685e-76/PREDICTED: mitofusin-2-like [Sus scrofa]
gnl|UG|Ssc#S40569932	3	0.86	0	0	10	3.01	rtra18_c10r1.y1 tra Sus scrofa cDNA 5', mRNA sequence /clone_end=5' /gb=EW656645 /gi=183114266 /ug=Ssc.92713 /len=581	-	-	-	-
gnl|UG|Ssc#S35164904	3	0.86	2	0.57	0	0	Sus scrofa mRNA, clone:LVRM10192G01, expressed in liver /gb=AK233634 /gi=115554822 /ug=Ssc.84366 /len=3658	GO:0043231//intracellular membrane-bounded organelle	GO:0043169//cation binding;GO:0004674//protein serine/threonine kinase activity;GO:0032559	GO:0006468//protein phosphorylation;GO:0050851//antigen receptor-mediated signaling pathway;GO:0010551//regulation of gene-specific transcription from RNA polymerase II promoter	gi|73947262|ref|XP_541542.2|/0/PREDICTED: similar to protein kinase D2 isoform 1 [Canis familiaris]
gnl|UG|Ssc#S19549029	107	30.81	275	78.61	96	28.85	995543 MARC 4PIG Sus scrofa cDNA 5', mRNA sequence /clone_end=5' /gb=CN165141 /gi=46179571 /ug=Ssc.40930 /len=832	-	-	-	-
gnl|UG|Ssc#S46878326	4	1.15	0	0	4	1.2	PREDICTED: Sus scrofa furin-like (LOC100156882), mRNA /cds=p(1,2394) /gb=XM_001929347 /gi=194039581 /ug=Ssc.94009 /len=2394	GO:0030658//transport vesicle membrane;GO:0031224//intrinsic to membrane;GO:0005795//Golgi stack;GO:0005768//endosome;GO:0005798//Golgi-associated vesicle;GO:0044421//extracellular region part	GO:0004175//endopeptidase activity;GO:0043121//neurotrophin binding;GO:0043169//cation binding;GO:0004866//endopeptidase inhibitor activity;GO:0019899//enzyme binding	GO:0007179//transforming growth factor beta receptor signaling pathway;GO:0006518//peptide metabolic process;GO:0031330;GO:0032900//negative regulation of neurotrophin production;GO:0007169//transmembrane receptor protein tyrosine kinase signaling pathway;GO:0019058//viral infectious cycle;GO:0031331;GO:0016486//peptide hormone processing;GO:0018200;GO:0016477//cell migration;GO:0046903//secretio…	gi|194039582|ref|XP_001929382.1|/0/PREDICTED: furin-like [Sus scrofa]
gnl|UG|Ssc#S55319731	2	0.58	0	0	0	0	Sus scrofa mRNA, clone:LVRM10082D10, expressed in liver /gb=AK346160 /gi=288785153 /ug=Ssc.19267 /len=2116	GO:0012505//endomembrane system;GO:0043231//intracellular membrane-bounded organelle;GO:0031224//intrinsic to membrane	GO:0008146//sulfotransferase activity;GO:0043168	GO:0030205	gi|311244994|ref|XP_003121642.1|/0/PREDICTED: carbohydrate sulfotransferase 14-like [Sus scrofa]
gnl|UG|Ssc#S35166321	0	0	0	0	0	0	Sus scrofa mRNA, clone:OVRM10208H03, expressed in ovary /gb=AK236620 /gi=115553417 /ug=Ssc.48261 /len=1992	GO:0031981//nuclear lumen	GO:0043169//cation binding;GO:0003676//nucleic acid binding;GO:0034062//RNA polymerase activity;GO:0001882//nucleoside binding	GO:0051707//response to other organism;GO:0031349//positive regulation of defense response;GO:0032481//positive regulation of type I interferon production;GO:0006353//transcription termination, DNA-dependent;GO:0006354//transcription elongation, DNA-dependent	gi|281338612|gb|EFB14196.1|/0/hypothetical protein PANDA_017492 [Ailuropoda melanoleuca]
gnl|UG|Ssc#S46879099	0	0	2	0.57	2	0.6	PREDICTED: Sus scrofa transcription factor AP-2 alpha (activating enhancer binding protein 2 alpha), transcript variant 1 (TFAP2A), mRNA /cds=p(110,1429) /gb=XM_001924566 /gi=194037987 /ug=Ssc.21015 /len=1479	GO:0031981//nuclear lumen;GO:0005815//microtubule organizing center;GO:0043234//protein complex	GO:0005515//protein binding;GO:0000977;GO:0003712//transcription cofactor activity;GO:0001071//nucleic acid binding transcription factor activity	GO:0008544//epidermis development;GO:0006357//regulation of transcription from RNA polymerase II promoter;GO:0030282//bone mineralization;GO:0070169;GO:0016331//morphogenesis of embryonic epithelium;GO:0048704//embryonic skeletal system morphogenesis;GO:0002064//epithelial cell development	gi|194037988|ref|XP_001924601.1|/0/PREDICTED: transcription factor AP-2-alpha isoform 1 [Sus scrofa]
gnl|UG|Ssc#S55324344	3	0.86	6	1.72	11	3.31	Sus scrofa mRNA, clone:ADR010082E11, expressed in adrenal gland /gb=AK343514 /gi=288780528 /ug=Ssc.52818 /len=2149	GO:0042598//vesicular fraction;GO:0031090//organelle membrane;GO:0043231//intracellular membrane-bounded organelle	GO:0008289//lipid binding;GO:0005506//iron ion binding;GO:0008395//steroid hydroxylase activity	GO:0008202//steroid metabolic process	gi|55742758|ref|NP_999598.1|/0/steroid 21-hydroxylase [Sus scrofa]
gnl|UG|Ssc#S35166608	2	0.58	0	0	0	0	Sus scrofa mRNA, clone:THY010125F01, expressed in thymus /gb=AK239717 /gi=115553131 /ug=Ssc.9309 /len=1411	GO:0043231//intracellular membrane-bounded organelle;GO:0043234//protein complex	GO:0000989//transcription factor binding transcription factor activity;GO:0030528//transcription regulator activity;GO:0003676//nucleic acid binding;GO:0001071//nucleic acid binding transcription factor activity;GO:0046983//protein dimerization activity	GO:0048869;GO:0048731;GO:0006355//regulation of transcription, DNA-dependent;GO:0009952//anterior/posterior pattern formation	gi|296488788|gb|DAA30901.1|/1.37982e-99/hairy and enhancer of split 6 [Bos taurus]
gnl|UG|Ssc#S58301489	8	2.3	6	1.72	6	1.8	PREDICTED: Sus scrofa vacuolar protein sorting 41 homolog (S. cerevisiae) (VPS41), mRNA /cds=p(21,2585) /gb=XM_003134906 /gi=311275875 /ug=Ssc.6606 /len=3229	GO:0005768//endosome;GO:0016023//cytoplasmic membrane-bounded vesicle;GO:0005774//vacuolar membrane;GO:0005626//insoluble fraction;GO:0015630//microtubule cytoskeleton	GO:0046914//transition metal ion binding;GO:0015631//tubulin binding	GO:0016192//vesicle-mediated transport;GO:0015031//protein transport	gi|311275876|ref|XP_003134954.1|/0/PREDICTED: vacuolar protein sorting-associated protein 41 homolog [Sus scrofa]
gnl|UG|Ssc#S58301706	5	1.44	0	0	2	0.6	PREDICTED: Sus scrofa smoothened homolog (Drosophila) (SMO), mRNA /cds=p(1,2352) /gb=XM_003134680 /gi=311275434 /ug=Ssc.64432 /len=3469	GO:0031224//intrinsic to membrane;GO:0042995//cell projection;GO:0044424//intracellular part;GO:0044297//cell body	GO:0004888//transmembrane receptor activity;GO:0019904//protein domain specific binding	GO:0048675//axon extension;GO:0031016//pancreas development;GO:0006915//apoptosis;GO:0016055//Wnt receptor signaling pathway;GO:0008284//positive regulation of cell proliferation;GO:0045137//development of primary sexual characteristics;GO:0042692//muscle cell differentiation;GO:0007405//neuroblast proliferation;GO:0043009//chordate embryonic development;GO:0048232//male gamete generation;GO:0001…	gi|311275435|ref|XP_003134728.1|/0/PREDICTED: smoothened homolog [Sus scrofa]
gnl|UG|Ssc#S55324200	10	2.88	6	1.72	15	4.51	Sus scrofa mRNA, clone:AMP010009D10, expressed in alveolar macrophages /gb=AK343658 /gi=288780672 /ug=Ssc.32152 /len=2365	GO:0043231//intracellular membrane-bounded organelle	GO:0043169//cation binding;GO:0016765//transferase activity, transferring alkyl or aryl (other than methyl) groups;GO:0032559	GO:0006399//tRNA metabolic process	gi|311258966|ref|XP_003127869.1|/0/PREDICTED: tRNA dimethylallyltransferase, mitochondrial-like [Sus scrofa]
gnl|UG|Ssc#S55326878	5	1.44	0	0	2	0.6	Sus scrofa mRNA, clone:OVR010095F01, expressed in ovary /gb=AK347773 /gi=288777948 /ug=Ssc.84023 /len=2071	GO:0044464//cell part	GO:0005099//Ras GTPase activator activity	GO:0032318//regulation of Ras GTPase activity	gi|301777856|ref|XP_002924345.1|/6.86216e-149/PREDICTED: TBC1 domain family member 19-like [Ailuropoda melanoleuca]
gnl|UG|Ssc#S29973128	6	1.73	10	2.86	2	0.6	PDUts1071D03 Porcine testis cDNA library I Sus scrofa cDNA clone PDUts1071D03 5', mRNA sequence /clone=PDUts1071D03 /clone_end=5' /gb=CV869786 /gi=84123746 /ug=Ssc.34499 /len=283	-	-	-	-
gnl|UG|Ssc#S58303512	60	17.27	155	44.31	54	16.23	PREDICTED: Sus scrofa vacuolar protein sorting-associated protein 29-like, transcript variant 2 (LOC100513380), mRNA /cds=p(78,626) /gb=XM_003132883 /gi=311270626 /ug=Ssc.46684 /len=2570	GO:0031090//organelle membrane;GO:0043231//intracellular membrane-bounded organelle	GO:0043169//cation binding;GO:0016791//phosphatase activity	GO:0006810//transport;GO:0006796//phosphate metabolic process	gi|71042152|pdb|1Z2W|A/1.25097e-102/Chain A, Crystal Structure Of Mouse Vps29 Complexed With Mn2+
gnl|UG|Ssc#S20116244	0	0	0	0	2	0.6	Sus scrofa neurolysin (metallopeptidase M3 family) (NLN), nuclear gene encoding mitochondrial protein, mRNA /cds=p(158,2272) /gb=NM_214359 /gi=148540173 /ug=Ssc.54751 /len=3819	GO:0005740//mitochondrial envelope	GO:0004175//endopeptidase activity;GO:0046914//transition metal ion binding	GO:0019538//protein metabolic process	gi|47523776|ref|NP_999524.1|/0/neurolysin, mitochondrial [Sus scrofa]
gnl|UG|Ssc#S35167526	49	14.11	40	11.43	95	28.55	Sus scrofa mRNA, clone:AMP010005H10, expressed in alveolar macrophage /gb=AK230522 /gi=115552213 /ug=Ssc.14532 /len=2791	GO:0031224//intrinsic to membrane;GO:0000139//Golgi membrane	GO:0046921//alpha(1,6)-fucosyltransferase activity;GO:0019904//protein domain specific binding	GO:0019317;GO:0048870//cell motility;GO:0043009//chordate embryonic development;GO:0009311//oligosaccharide metabolic process;GO:0007178//transmembrane receptor protein serine/threonine kinase signaling pathway;GO:0006487//protein N-linked glycosylation	gi|47522688|ref|NP_999064.1|/0/alpha-(1,6)-fucosyltransferase [Sus scrofa]
gnl|UG|Ssc#S35170629	22	6.33	17	4.86	13	3.91	Sus scrofa mRNA, clone:LNG010042C12, expressed in lung /gb=AK231886 /gi=115549210 /ug=Ssc.23782 /len=1096	GO:0000781//chromosome, telomeric region;GO:0043005//neuron projection;GO:0043231//intracellular membrane-bounded organelle;GO:0044297//cell body;GO:0043234//protein complex	GO:0005515//protein binding;GO:0030371//translation repressor activity;GO:0000981//sequence-specific DNA binding RNA polymerase II transcription factor activity;GO:0043565//sequence-specific DNA binding;GO:0003690//double-stranded DNA binding;GO:0016564//transcription repressor activity	GO:0048731;GO:0006261//DNA-dependent DNA replication;GO:0012501//programmed cell death;GO:0006355//regulation of transcription, DNA-dependent;GO:0008283//cell proliferation;GO:0048869;GO:0000082//G1/S transition of mitotic cell cycle	gi|297295219|ref|XP_001085737.2|/3.31378e-132/PREDICTED: transcriptional activator protein Pur-alpha-like isoform 2 [Macaca mulatta]
gnl|UG|Ssc#S18384458	0	0	0	0	2	0.6	935631 MARC 4PIG Sus scrofa cDNA 3', mRNA sequence /clone_end=3' /gb=CK464611 /gi=40835892 /ug=Ssc.24753 /len=832	-	-	-	gi|76628373|ref|XP_588285.2|/3.63466e-07/PREDICTED: hypothetical protein [Bos taurus]
gnl|UG|Ssc#S58313549	11	3.17	2	0.57	15	4.51	PREDICTED: Sus scrofa exostosin-2-like (LOC100522362), mRNA /cds=p(1,2196) /gb=XM_003122857 /gi=311247950 /ug=Ssc.21903 /len=2786	GO:0031224//intrinsic to membrane;GO:0005789//endoplasmic reticulum membrane;GO:0044421//extracellular region part	GO:0015020//glucuronosyltransferase activity;GO:0042802//identical protein binding;GO:0046983//protein dimerization activity;GO:0008375//acetylglucosaminyltransferase activity	GO:0048869;GO:0006041//glucosamine metabolic process;GO:0023052//signaling;GO:0015012//heparan sulfate proteoglycan biosynthetic process;GO:0006023;GO:0001704//formation of primary germ layer	gi|311247951|ref|XP_003122905.1|/0/PREDICTED: exostosin-2-like [Sus scrofa]
gnl|UG|Ssc#S46878290	11	3.17	8	2.29	0	0	PREDICTED: Sus scrofa adaptor-related protein complex 3, sigma 2 subunit (AP3S2), mRNA /cds=p(151,732) /gb=XM_001927999 /gi=194039655 /ug=Ssc.54742 /len=2275	GO:0043234//protein complex;GO:0044431//Golgi apparatus part;GO:0012506//vesicle membrane	GO:0022892	GO:0015031//protein transport	gi|95767721|gb|ABF57327.1|/1.12139e-107/adaptor-related protein complex 3, sigma 2 subunit [Bos taurus]
gnl|UG|Ssc#S58310783	4	1.15	9	2.57	9	2.7	PREDICTED: Sus scrofa chromodomain helicase DNA binding protein 7 (CHD7), miscRNA /gb=XR_045625 /gi=311253797 /ug=Ssc.27488 /len=9069	GO:0043231//intracellular membrane-bounded organelle;GO:0044427	GO:0017111//nucleoside-triphosphatase activity;GO:0003676//nucleic acid binding;GO:0032559	GO:0006351//transcription, DNA-dependent;GO:0090276;GO:0007507//heart development;GO:0001944//vasculature development;GO:0030326//embryonic limb morphogenesis;GO:0043009//chordate embryonic development;GO:0050954//sensory perception of mechanical stimulus;GO:0001654//eye development;GO:0021675//nerve development;GO:0042471//ear morphogenesis;GO:0046545//development of primary female sexual charac…	gi|296480623|gb|DAA22738.1|/0/kismet-like [Bos taurus]
gnl|UG|Ssc#S35172141	5	1.44	0	0	3	0.9	Sus scrofa mRNA, clone:ITT010043A07, expressed in intestine /gb=AK231352 /gi=115547694 /ug=Ssc.30534 /len=1522	GO:0019866//organelle inner membrane;GO:0043231//intracellular membrane-bounded organelle	GO:0043169//cation binding;GO:0004518//nuclease activity	-	gi|311268675|ref|XP_003132153.1|/0/PREDICTED: nuclease EXOG, mitochondrial-like [Sus scrofa]
gnl|UG|Ssc#S29469951	8	2.3	6	1.72	32	9.62	Sus scrofa MET proto-oncogene mRNA, complete cds /cds=p(1,4146) /gb=DQ141604 /gi=73918823 /ug=Ssc.42717 /len=4146	GO:0005626//insoluble fraction;GO:0016323//basolateral plasma membrane;GO:0016021//integral to membrane	GO:0032559;GO:0004714//transmembrane receptor protein tyrosine kinase activity	GO:0007417//central nervous system development;GO:0014706//striated muscle tissue development;GO:0008283//cell proliferation;GO:0051146//striated muscle cell differentiation;GO:0048513//organ development;GO:0007610//behavior;GO:0007169//transmembrane receptor protein tyrosine kinase signaling pathway;GO:0006468//protein phosphorylation;GO:0006935//chemotaxis;GO:0060638//mesenchymal-epithelial cel…	gi|83921645|ref|NP_001033097.1|/0/hepatocyte growth factor receptor precursor [Sus scrofa]
gnl|UG|Ssc#S18547290	1452	418.04	3472	992.47	1552	466.42	BX915941 Sus Scrofa library (scan) Sus scrofa cDNA clone scan0031.b.21 5prim, mRNA sequence /clone=scan0031.b.21 /clone_end=5' /gb=BX915941 /gi=90229740 /ug=Ssc.17945 /len=885	-	-	-	gi|45268981|gb|AAS55903.1|/1.30259e-13/60S ribosomal protein L12 [Sus scrofa]
gnl|UG|Ssc#S58304866	0	0	0	0	2	0.6	PREDICTED: Sus scrofa oxysterol binding protein-like 7 (OSBPL7), mRNA /cds=p(233,2626) /gb=XM_003131540 /gi=311267455 /ug=Ssc.29457 /len=2626	-	GO:0005488//binding	GO:0051234//establishment of localization;GO:0010876	gi|311267456|ref|XP_003131588.1|/0/PREDICTED: oxysterol-binding protein-related protein 7-like [Sus scrofa]
gnl|UG|Ssc#S35169208	0	0	0	0	3	0.9	Sus scrofa mRNA, clone:LVR010050C11, expressed in liver /gb=AK232461 /gi=115550631 /ug=Ssc.44682 /len=2217	GO:0043234//protein complex;GO:0043231//intracellular membrane-bounded organelle	GO:0016833//oxo-acid-lyase activity;GO:0043169//cation binding	GO:0044237//cellular metabolic process	gi|149730470|ref|XP_001492342.1|/1.40015e-155/PREDICTED: similar to Citrate lyase subunit beta-like protein, mitochondrial precursor (Citrate lyase beta-like) [Equus caballus]
gnl|UG|Ssc#S34514106	0	0	2	0.57	0	0	DB784250 full-length enriched swine cDNA library, adult adrenal gland Sus scrofa cDNA clone ADR010031E10 5', mRNA sequence /clone=ADR010031E10 /clone_end=5' /gb=DB784250 /gi=112758178 /ug=Ssc.32505 /len=893	-	GO:0016790//thiolester hydrolase activity;GO:0070011	GO:0019941//modification-dependent protein catabolic process	gi|301783585|ref|XP_002927208.1|/2.97147e-140/PREDICTED: ubiquitin carboxyl-terminal hydrolase 34-like, partial [Ailuropoda melanoleuca]
gnl|UG|Ssc#S58308512	46	13.24	27	7.72	61	18.33	PREDICTED: Sus scrofa e3 ubiquitin-protein ligase RNF138-like (LOC100515956), mRNA /cds=p(345,1082) /gb=XM_003127882 /gi=311259097 /ug=Ssc.63848 /len=1362	GO:0044464//cell part	GO:0019900//kinase binding;GO:0046914//transition metal ion binding;GO:0003824//catalytic activity	GO:0007166//cell surface receptor linked signaling pathway	gi|311259098|ref|XP_003127930.1|/4.15656e-146/PREDICTED: e3 ubiquitin-protein ligase RNF138-like [Sus scrofa]
gnl|UG|Ssc#S35172188	62	17.85	30	8.58	43	12.92	Sus scrofa mRNA, clone:ITT010034B04, expressed in intestine /gb=AK231305 /gi=115547647 /ug=Ssc.5474 /len=2934	GO:0005681//spliceosomal complex;GO:0031981//nuclear lumen	GO:0005488//binding	GO:0000377	gi|311247240|ref|XP_003122553.1|/0/PREDICTED: splicing factor 3B subunit 2-like [Sus scrofa]
gnl|UG|Ssc#S58308160	23	6.62	19	5.43	34	10.22	PREDICTED: Sus scrofa tripartite motif-containing 27 (TRIM27), mRNA /cds=p(85,1626) /gb=XM_003128235 /gi=311259939 /ug=Ssc.14997 /len=2678	-	-	-	gi|114606124|ref|XP_001140726.1|/0/PREDICTED: ret finger protein [Pan troglodytes]
gnl|UG|Ssc#S35169849	5	1.44	2	0.57	0	0	Sus scrofa mRNA, clone:LNG010107C01, expressed in lung /gb=AK232225 /gi=115549990 /ug=Ssc.3927 /len=1448	GO:0000323//lytic vacuole	GO:0004620//phospholipase activity	GO:0048731;GO:0006684//sphingomyelin metabolic process;GO:0023052//signaling	gi|301779225|ref|XP_002925024.1|/0/PREDICTED: sphingomyelin phosphodiesterase-like [Ailuropoda melanoleuca]
gnl|UG|Ssc#S58310656	24	6.91	5	1.43	8	2.4	PREDICTED: Sus scrofa integrator complex subunit 3-like (LOC100152330), mRNA /cds=p(678,3800) /gb=XM_003125742 /gi=311254246 /ug=Ssc.2238 /len=4567	GO:0016591//DNA-directed RNA polymerase II, holoenzyme	GO:0005488//binding	GO:0006259//DNA metabolic process;GO:0009314//response to radiation;GO:0033554//cellular response to stress;GO:0000075//cell cycle checkpoint;GO:0016073	gi|311254247|ref|XP_003125790.1|/0/PREDICTED: LOW QUALITY PROTEIN: integrator complex subunit 3-like [Sus scrofa]
gnl|UG|Ssc#S58304096	3	0.86	0	0	0	0	PREDICTED: Sus scrofa membrane-associated guanylate kinase, WW and PDZ domain-containing protein 1-like (LOC100521114), mRNA /cds=p(1,1239) /gb=XM_003132302 /gi=311269114 /ug=Ssc.41502 /len=1239	GO:0016020//membrane	GO:0005488//binding	-	gi|311269115|ref|XP_003132350.1|/0/PREDICTED: membrane-associated guanylate kinase, WW and PDZ domain-containing protein 1-like [Sus scrofa]
gnl|UG|Ssc#S46878676	7	2.02	12	3.43	23	6.91	PREDICTED: Sus scrofa UPF0172 protein C14orf122 (FAM158A), mRNA /cds=p(268,888) /gb=XM_001928271 /gi=194038862 /ug=Ssc.12067 /len=946	-	-	-	gi|194038863|ref|XP_001928306.1|/9.71229e-119/PREDICTED: UPF0172 protein FAM158A [Sus scrofa]
gnl|UG|Ssc#S58312725	0	0	3	0.86	0	0	PREDICTED: Sus scrofa cadherin-related family member 2 (CDHR2), mRNA /cds=p(1,3930) /gb=XM_003123669 /gi=311249620 /ug=Ssc.64009 /len=3930	GO:0044459//plasma membrane part;GO:0031224//intrinsic to membrane	GO:0046872//metal ion binding	GO:0016337//cell-cell adhesion;GO:0016049//cell growth	gi|311249621|ref|XP_003123717.1|/0/PREDICTED: cadherin-related family member 2-like [Sus scrofa]
gnl|UG|Ssc#S35170873	48	13.82	57	16.29	88	26.45	Sus scrofa mRNA, clone:OVRM10073F05, expressed in ovary /gb=AK235369 /gi=115548966 /ug=Ssc.94723 /len=633	GO:0034399//nuclear periphery	GO:0005488//binding;GO:0016564//transcription repressor activity	GO:0000122//negative regulation of transcription from RNA polymerase II promoter;GO:0007599//hemostasis;GO:0010551//regulation of gene-specific transcription from RNA polymerase II promoter	gi|119569304|gb|EAW48919.1|/4.66792e-31/hCG2028158 [Homo sapiens]
gnl|UG|Ssc#S58309164	0	0	0	0	2	0.6	PREDICTED: Sus scrofa protein phosphatase 5, catalytic subunit (PPP5C), mRNA /cds=p(73,1572) /gb=XM_003127234 /gi=311257764 /ug=Ssc.4363 /len=2028	GO:0043231//intracellular membrane-bounded organelle;GO:0044297//cell body;GO:0042995//cell projection;GO:0044444//cytoplasmic part	GO:0043169//cation binding;GO:0060089;GO:0004721//phosphoprotein phosphatase activity	GO:0014072;GO:0051259//protein oligomerization;GO:0000087//M phase of mitotic cell cycle;GO:0007249//I-kappaB kinase/NF-kappaB cascade;GO:0006464//protein modification process	gi|311257765|ref|XP_003127282.1|/0/PREDICTED: serine/threonine-protein phosphatase 5-like [Sus scrofa]
gnl|UG|Ssc#S18355029	0	0	0	0	4	1.2	900068 MARC 4PIG Sus scrofa cDNA 3', mRNA sequence /clone_end=3' /gb=CK450502 /gi=40797716 /ug=Ssc.94761 /len=882	-	-	-	-
gnl|UG|Ssc#S58312917	7	2.02	0	0	2	0.6	PREDICTED: Sus scrofa SIN3 homolog B, transcription regulator (yeast) (SIN3B), mRNA /cds=p(1,3366) /gb=XM_003123478 /gi=311249228 /ug=Ssc.80958 /len=3634	GO:0001739//sex chromatin	GO:0005488//binding;GO:0003712//transcription cofactor activity	GO:0006629//lipid metabolic process;GO:0051726//regulation of cell cycle;GO:0006355//regulation of transcription, DNA-dependent;GO:0014706//striated muscle tissue development	gi|311249229|ref|XP_003123526.1|/0/PREDICTED: paired amphipathic helix protein Sin3b-like [Sus scrofa]
gnl|UG|Ssc#S35172893	77	22.17	14	4	25	7.51	Sus scrofa mRNA, clone:UTR010103B04, expressed in uterus /gb=AK240588 /gi=115546942 /ug=Ssc.11016 /len=1019	GO:0031224//intrinsic to membrane	-	GO:0040007//growth;GO:0008283//cell proliferation	gi|66792914|ref|NP_001019733.1|/4.63195e-69/epithelial membrane protein 3 [Bos taurus]
gnl|UG|Ssc#S6026444	0	0	0	0	0	0	224418 MARC 2PIG Sus scrofa cDNA 5', mRNA sequence /clone_end=5' /gb=BF075410 /gi=10868921 /ti=470929409 /ug=Ssc.2430 /len=537	GO:0031224//intrinsic to membrane;GO:0043231//intracellular membrane-bounded organelle;GO:0005903//brush border	GO:0005488//binding;GO:0015645//fatty acid ligase activity;GO:0005319//lipid transporter activity	GO:0000038//very long-chain fatty acid metabolic process;GO:0015908//fatty acid transport;GO:0031667//response to nutrient levels;GO:0008544//epidermis development	gi|115496984|ref|NP_001069135.1|/5.09988e-90/solute carrier family 27 (fatty acid transporter), member 4 [Bos taurus]
gnl|UG|Ssc#S46879688	2	0.58	0	0	3	0.9	PREDICTED: Sus scrofa DNA-dependent protein kinase catalytic subunit-like (LOC100156379), partial mRNA /cds=p(1,10494) /gb=XM_001925309 /gi=311253852 /ug=Ssc.42038 /len=11036	GO:0031981//nuclear lumen;GO:0043234//protein complex	GO:0005515//protein binding;GO:0003676//nucleic acid binding;GO:0004674//protein serine/threonine kinase activity;GO:0032559	GO:0032868//response to insulin stimulus;GO:0000726;GO:0007417//central nervous system development;GO:0031647//regulation of protein stability;GO:0016447//somatic recombination of immunoglobulin gene segments;GO:0003006//developmental process involved in reproduction;GO:0009952//anterior/posterior pattern formation;GO:0030183//B cell differentiation;GO:0006468//protein phosphorylation;GO:0002681;…	gi|311253853|ref|XP_001925344.2|/0/PREDICTED: DNA-dependent protein kinase catalytic subunit-like, partial [Sus scrofa]
gnl|UG|Ssc#S58310864	117	33.68	45	12.86	107	32.16	PREDICTED: Sus scrofa e3 ubiquitin-protein ligase UBR5-like (LOC100519424), mRNA /cds=p(1,8487) /gb=XM_003125542 /gi=311253529 /ug=Ssc.13158 /len=9454	GO:0043231//intracellular membrane-bounded organelle;GO:0000267//cell fraction	GO:0003676//nucleic acid binding;GO:0046914//transition metal ion binding;GO:0004842//ubiquitin-protein ligase activity	GO:0000060//protein import into nucleus, translocation;GO:0033554//cellular response to stress;GO:0030518//steroid hormone receptor signaling pathway;GO:0030177//positive regulation of Wnt receptor signaling pathway;GO:0019941//modification-dependent protein catabolic process;GO:0035411//catenin import into nucleus;GO:0016567//protein ubiquitination	gi|311253530|ref|XP_003125590.1|/0/PREDICTED: e3 ubiquitin-protein ligase UBR5-like [Sus scrofa]
gnl|UG|Ssc#S46879631	10	2.88	7	2	19	5.71	PREDICTED: Sus scrofa A disintegrin and metalloproteinase with thrombospondin motifs 4-like (LOC100157276), mRNA /cds=p(325,2943) /gb=XM_001927507 /gi=311253961 /ug=Ssc.95423 /len=2943	GO:0031012//extracellular matrix	GO:0004175//endopeptidase activity;GO:0046914//transition metal ion binding;GO:0019899//enzyme binding	GO:0048731;GO:0019538//protein metabolic process	gi|311253962|ref|XP_001927542.2|/0/PREDICTED: A disintegrin and metalloproteinase with thrombospondin motifs 4-like [Sus scrofa]
gnl|UG|Ssc#S55327759	2	0.58	0	0	2	0.6	Sus scrofa lecithin cholesterol acyltransferase (LCAT) mRNA, complete cds /cds=p(3,1421) /gb=EU717836 /gi=198401840 /ug=Ssc.2393 /len=1434	GO:0034358//plasma lipoprotein particle	GO:0008374//O-acyltransferase activity;GO:0034185//apolipoprotein binding;GO:0004091//carboxylesterase activity	GO:0055092//sterol homeostasis;GO:0010038//response to metal ion;GO:0034645//cellular macromolecule biosynthetic process;GO:0034434//sterol esterification;GO:0034370//triglyceride-rich lipoprotein particle remodeling;GO:0046470//phosphatidylcholine metabolic process;GO:0030301//cholesterol transport;GO:0016125//sterol metabolic process;GO:0031960//response to corticosteroid stimulus	gi|258690251|ref|NP_001158328.1|/0/phosphatidylcholine-sterol acyltransferase [Sus scrofa]
gnl|UG|Ssc#S43509639	94	27.06	210	60.03	79	23.74	Sus scrofa discoidin domain receptor tyrosine kinase 1 (DDR1), mRNA /cds=p(1,2754) /gb=NM_001123105 /gi=178057011 /ug=Ssc.3179 /len=2754	-	-	-	-
gnl|UG|Ssc#S19549935	4	1.15	15	4.29	6	1.8	996904 MARC 4PIG Sus scrofa cDNA 3', mRNA sequence /clone_end=3' /gb=CN166047 /gi=46180477 /ug=Ssc.72575 /len=835	-	GO:0005488//binding;GO:0004864//protein phosphatase inhibitor activity	GO:0010921;GO:0006073//cellular glucan metabolic process;GO:0007165//signal transduction	gi|301772166|ref|XP_002921498.1|/9.96143e-29/PREDICTED: protein phosphatase inhibitor 2-like [Ailuropoda melanoleuca]
gnl|UG|Ssc#S18383935	11	3.17	23	6.57	11	3.31	935019 MARC 4PIG Sus scrofa cDNA 5', mRNA sequence /clone_end=5' /gb=CK464068 /gi=40835349 /ug=Ssc.4818 /len=834	-	-	-	-
gnl|UG|Ssc#S58302176	9	2.59	0	0	7	2.1	PREDICTED: Sus scrofa DNA replication complex GINS protein SLD5-like (LOC100520521), mRNA /cds=p(164,835) /gb=XM_003134216 /gi=311274275 /ug=Ssc.9608 /len=2019	GO:0043234//protein complex;GO:0031981//nuclear lumen	GO:0005488//binding	GO:0006261//DNA-dependent DNA replication;GO:0051320	gi|311274276|ref|XP_003134264.1|/1.45192e-103/PREDICTED: DNA replication complex GINS protein SLD5-like [Sus scrofa]
gnl|UG|Ssc#S18356565	0	0	0	0	3	0.9	907590 MARC 4PIG Sus scrofa cDNA 3', mRNA sequence /clone_end=3' /gb=CK452006 /gi=40799220 /ug=Ssc.55701 /len=817	-	GO:0004721//phosphoprotein phosphatase activity	GO:0006470//protein dephosphorylation	gi|75750526|ref|NP_001028747.1|/4.99063e-62/dual specificity phosphatase 28 [Homo sapiens]
gnl|UG|Ssc#S58311674	5	1.44	2	0.57	0	0	PREDICTED: Sus scrofa coiled-coil domain-containing protein 154-like (LOC100522069), mRNA /cds=p(1,2331) /gb=XM_003124755 /gi=311251776 /ug=Ssc.88114 /len=2331	-	-	-	gi|311251777|ref|XP_003124803.1|/0/PREDICTED: coiled-coil domain-containing protein 154-like [Sus scrofa]
gnl|UG|Ssc#S21575408	28	8.06	16	4.57	35	10.52	UMC-pd3end3-001-b03 Endometrium gilt D3 of estrous cycle pd3end Sus scrofa cDNA 3', mRNA sequence /clone_end=3' /gb=CO988368 /gi=51347642 /ug=Ssc.86560 /len=371	-	-	-	-
gnl|UG|Ssc#S17518893	0	0	0	0	0	0	BX673463 Sus Scrofa library (scac) Sus scrofa cDNA clone scac0041.f.12 5prim, mRNA sequence /clone=scac0041.f.12 /clone_end=5' /gb=BX673463 /gi=90241934 /ug=Ssc.54367 /len=824	GO:0012505//endomembrane system;GO:0043231//intracellular membrane-bounded organelle;GO:0031224//intrinsic to membrane	GO:0043169//cation binding;GO:0008376//acetylgalactosaminyltransferase activity	GO:0006664//glycolipid metabolic process;GO:0030258//lipid modification	gi|149738176|ref|XP_001499204.1|/2.22015e-49/PREDICTED: similar to forssman synthetase [Equus caballus]
gnl|UG|Ssc#S46877129	4	1.15	0	0	7	2.1	PREDICTED: Sus scrofa attractin-like 1 (ATRNL1), partial mRNA /cds=p(1,2687) /gb=XM_001929427 /gi=311271874 /ug=Ssc.79989 /len=2687	-	-	-	gi|311271875|ref|XP_001929462.2|/0/PREDICTED: attractin-like 1, partial [Sus scrofa]
gnl|UG|Ssc#S21929816	0	0	2	0.57	10	3.01	Sus scrofa fibrinogen-like 2 (FGL2), mRNA /cds=p(25,1353) /gb=NM_001005152 /gi=125630297 /ug=Ssc.22050 /len=4265	GO:0005615//extracellular space;GO:0044464//cell part	GO:0008047//enzyme activator activity;GO:0005515//protein binding;GO:0016787//hydrolase activity	GO:0022414//reproductive process;GO:0051345//positive regulation of hydrolase activity;GO:0023052//signaling	gi|52346216|ref|NP_001005152.1|/0/fibroleukin [Sus scrofa]
gnl|UG|Ssc#S35165363	16	4.61	0	0	2	0.6	Sus scrofa mRNA, clone:LVRM10133E09, expressed in liver /gb=AK233373 /gi=115554363 /ug=Ssc.6783 /len=2563	GO:0016021//integral to membrane;GO:0005626//insoluble fraction	GO:0004888//transmembrane receptor activity	GO:0003407//neural retina development;GO:0048646//anatomical structure formation involved in morphogenesis;GO:0022603//regulation of anatomical structure morphogenesis;GO:0007165//signal transduction	gi|311275550|ref|XP_003134788.1|/1.35077e-173/PREDICTED: tetraspanin-12-like [Sus scrofa]
gnl|UG|Ssc#S35169507	0	0	5	1.43	17	5.11	Sus scrofa mRNA, clone:THY010003H09, expressed in thymus /gb=AK238597 /gi=115550332 /ug=Ssc.48076 /len=1375	-	-	-	gi|119605596|gb|EAW85190.1|/5.60974e-09/hCG1984275 [Homo sapiens]
gnl|UG|Ssc#S58309629	7	2.02	0	0	6	1.8	PREDICTED: Sus scrofa condensin-2 complex subunit H2-like, transcript variant 2 (LOC100518196), mRNA /cds=p(144,2006) /gb=XM_003126774 /gi=311256809 /ug=Ssc.44828 /len=2113	GO:0043229//intracellular organelle	-	GO:0030217//T cell differentiation	gi|311256810|ref|XP_003126822.1|/0/PREDICTED: condensin-2 complex subunit H2-like isoform 2 [Sus scrofa]
gnl|UG|Ssc#S35173747	0	0	0	0	2	0.6	Sus scrofa mRNA, clone:SPL010057E04, expressed in spleen /gb=AK237530 /gi=115546088 /ug=Ssc.56446 /len=2121	-	-	-	-
gnl|UG|Ssc#S20939263	19	5.47	72	20.58	30	9.02	AJ650986 CSEQRAN19 Sus scrofa cDNA clone C0003276_O09, mRNA sequence /clone=C0003276_O09 /gb=AJ650986 /gi=49327831 /ug=Ssc.85679 /len=575	GO:0044297//cell body;GO:0000267//cell fraction;GO:0044424//intracellular part;GO:0016020//membrane	GO:0046872//metal ion binding;GO:0016841//ammonia-lyase activity;GO:0042802//identical protein binding;GO:0047661;GO:0019904//protein domain specific binding;GO:0016597//amino acid binding;GO:0048037//cofactor binding;GO:0032559	GO:0007417//central nervous system development;GO:0014072;GO:0006090//pyruvate metabolic process;GO:0051260//protein homooligomerization;GO:0009070//serine family amino acid biosynthetic process;GO:0002237//response to molecule of bacterial origin	gi|148680841|gb|EDL12788.1|/6.72716e-58/mCG1492, isoform CRA_d [Mus musculus]
gnl|UG|Ssc#S19541911	4	1.15	3	0.86	8	2.4	946764 MARC 4PIG Sus scrofa cDNA 5', mRNA sequence /clone_end=5' /gb=CN158007 /gi=46172437 /ug=Ssc.33426 /len=855	GO:0031252//cell leading edge	GO:0005083//small GTPase regulator activity;GO:0008047//enzyme activator activity;GO:0046914//transition metal ion binding	GO:0043087//regulation of GTPase activity;GO:0032012//regulation of ARF protein signal transduction	gi|297287204|ref|XP_001093762.2|/2.38863e-126/PREDICTED: arf-GAP with coiled-coil, ANK repeat and PH domain-containing protein 2 [Macaca mulatta]
gnl|UG|Ssc#S23696561	6	1.73	6	1.72	4	1.2	1105130 MARC 4PIG Sus scrofa cDNA 5', mRNA sequence /clone_end=5' /gb=DN107664 /gi=59782927 /ug=Ssc.26580 /len=899	GO:0043231//intracellular membrane-bounded organelle	GO:0046914//transition metal ion binding;GO:0003676//nucleic acid binding	GO:0006351//transcription, DNA-dependent;GO:0006325//chromatin organization	gi|296487772|gb|DAA29885.1|/4.15357e-124/brahma associated protein 170kD-like [Bos taurus]
gnl|UG|Ssc#S46876171	5	1.44	2	0.57	3	0.9	PREDICTED: Sus scrofa sorting nexin 25 (SNX25), mRNA /cds=p(1,3102) /gb=XM_001926109 /gi=311272314 /ug=Ssc.13295 /len=3591	-	GO:0005543//phospholipid binding;GO:0060089	GO:0023052//signaling;GO:0009987//cellular process;GO:0006810//transport	gi|311272315|ref|XP_001926144.2|/0/PREDICTED: LOW QUALITY PROTEIN: sorting nexin-25 [Sus scrofa]
gnl|UG|Ssc#S58314390	5	1.44	2	0.57	2	0.6	PREDICTED: Sus scrofa Golgi-associated plant pathogenesis-related protein 1-like (LOC100515356), mRNA /cds=p(46,510) /gb=XM_003121998 /gi=311246038 /ug=Ssc.2056 /len=1867	GO:0012505//endomembrane system;GO:0043231//intracellular membrane-bounded organelle	-	-	gi|119578719|gb|EAW58315.1|/5.36967e-89/chromosome 9 open reading frame 19, isoform CRA_a [Homo sapiens]
gnl|UG|Ssc#S55321297	15	4.32	24	6.86	32	9.62	Sus scrofa mRNA, clone:ITT010078A06, expressed in small intestine /gb=AK345190 /gi=288783575 /ug=Ssc.24325 /len=1799	-	GO:0003824//catalytic activity	GO:0008152//metabolic process	gi|73953277|ref|XP_536368.2|/8.91707e-150/PREDICTED: similar to MAWD binding protein (Unknown protein 32 from 2D-page of liver tissue) [Canis familiaris]
gnl|UG|Ssc#S35166035	0	0	0	0	2	0.6	Sus scrofa mRNA, clone:UTR010008C03, expressed in uterus /gb=AK239890 /gi=115553703 /ug=Ssc.5057 /len=2489	GO:0031981//nuclear lumen;GO:0048500//signal recognition particle	GO:0043021//ribonucleoprotein binding;GO:0003676//nucleic acid binding	GO:0042221//response to chemical stimulus	gi|311266756|ref|XP_003131233.1|/0/PREDICTED: signal recognition particle 68 kDa protein-like [Sus scrofa]
gnl|UG|Ssc#S58308289	11	3.17	16	4.57	6	1.8	PREDICTED: Sus scrofa nuclear transcription factor Y subunit gamma-like (LOC100525647), mRNA /cds=p(125,1132) /gb=XM_003128107 /gi=311259551 /ug=Ssc.21820 /len=1893	GO:0005667//transcription factor complex	GO:0030528//transcription regulator activity;GO:0003712//transcription cofactor activity;GO:0003676//nucleic acid binding;GO:0001071//nucleic acid binding transcription factor activity	GO:0044267//cellular protein metabolic process;GO:0006355//regulation of transcription, DNA-dependent	gi|311259552|ref|XP_003128155.1|/1.02221e-111/PREDICTED: nuclear transcription factor Y subunit gamma-like [Sus scrofa]
gnl|UG|Ssc#S58308528	7	2.02	10	2.86	20	6.01	PREDICTED: Sus scrofa protein SSXT-like, transcript variant 2 (LOC100513410), mRNA /cds=p(51,1307) /gb=XM_003127871 /gi=311259063 /ug=Ssc.7676 /len=4620	GO:0005874//microtubule	GO:0005488//binding;GO:0003713//transcription coactivator activity	GO:0035556//intracellular signal transduction;GO:0006357//regulation of transcription from RNA polymerase II promoter;GO:0007010//cytoskeleton organization;GO:0032989;GO:0007169//transmembrane receptor protein tyrosine kinase signaling pathway;GO:0042221//response to chemical stimulus	gi|114672770|ref|XP_512069.2|/7.38023e-120/PREDICTED: similar to SYT variant 1 [Pan troglodytes]
gnl|UG|Ssc#S58305078	14	4.03	3	0.86	10	3.01	PREDICTED: Sus scrofa Golgi SNAP receptor complex member 2-like (LOC100519332), mRNA /cds=p(56,694) /gb=XM_003131316 /gi=311267025 /ug=Ssc.11692 /len=3283	GO:0012505//endomembrane system;GO:0031090//organelle membrane;GO:0043231//intracellular membrane-bounded organelle;GO:0031224//intrinsic to membrane	GO:0004871//signal transducer activity	GO:0048193//Golgi vesicle transport;GO:0016044//cellular membrane organization;GO:0023052//signaling	gi|311267026|ref|XP_003131364.1|/1.49172e-103/PREDICTED: Golgi SNAP receptor complex member 2-like [Sus scrofa]
gnl|UG|Ssc#S58312349	8	2.3	13	3.72	9	2.7	PREDICTED: Sus scrofa glucosamine-6-phosphate isomerase 1-like (LOC100512094), mRNA /cds=p(348,1217) /gb=XM_003124004 /gi=311250393 /ug=Ssc.2638 /len=2550	GO:0044424//intracellular part	GO:0016861//intramolecular oxidoreductase activity, interconverting aldoses and ketoses	GO:0006041//glucosamine metabolic process;GO:0007338//single fertilization	gi|311250394|ref|XP_003124052.1|/2.07901e-158/PREDICTED: glucosamine-6-phosphate isomerase 1-like [Sus scrofa]
gnl|UG|Ssc#S35168564	0	0	0	0	0	0	Sus scrofa mRNA, clone:LVR010074B06, expressed in liver /gb=AK232559 /gi=115551126 /ug=Ssc.1761 /len=1238	GO:0031981//nuclear lumen	GO:0043169//cation binding;GO:0003959//NADPH dehydrogenase activity;GO:0048037//cofactor binding	GO:0008152//metabolic process;GO:0007611//learning or memory	gi|77735599|ref|NP_001029495.1|/5.32088e-113/ribosyldihydronicotinamide dehydrogenase [Bos taurus]
gnl|UG|Ssc#S58308615	0	0	9	2.57	0	0	PREDICTED: Sus scrofa zinc finger, MYM-type 4 (ZMYM4), partial mRNA /cds=p(287,3817) /gb=XM_003127784 /gi=311258886 /ug=Ssc.30629 /len=3817	-	GO:0003676//nucleic acid binding;GO:0046914//transition metal ion binding	GO:0032501//multicellular organismal process	gi|311258887|ref|XP_003127832.1|/0/PREDICTED: zinc finger MYM-type protein 4-like, partial [Sus scrofa]
gnl|UG|Ssc#S46879736	0	0	2	0.57	0	0	PREDICTED: Sus scrofa centrosome and spindle pole associated protein 1 (CSPP1), mRNA /cds=p(1,3576) /gb=XM_001926004 /gi=311253754 /ug=Ssc.32837 /len=4623	GO:0005856//cytoskeleton	-	-	gi|311253755|ref|XP_001926039.2|/0/PREDICTED: centrosome and spindle pole-associated protein 1 [Sus scrofa]
gnl|UG|Ssc#S55293412	12	3.45	2	0.57	13	3.91	FS671700 full-length enriched swine cDNA library, adult kidney Sus scrofa cDNA clone KDN010007C04 5', mRNA sequence /clone=KDN010007C04 /clone_end=5' /gb=FS671700 /gi=288292186 /ug=Ssc.10107 /len=951	GO:0016021//integral to membrane	GO:0022890//inorganic cation transmembrane transporter activity	GO:0006825//copper ion transport	gi|47523010|ref|NP_999265.1|/7.7909e-92/high affinity copper uptake protein 1 [Sus scrofa]
gnl|UG|Ssc#S55323942	2	0.58	2	0.57	2	0.6	Sus scrofa mRNA, clone:AMP010026F06, expressed in alveolar macrophages /gb=AK343719 /gi=288780930 /ug=Ssc.83487 /len=3118	-	-	-	-
gnl|UG|Ssc#S46880316	33	9.5	20	5.72	28	8.41	PREDICTED: Sus scrofa nuclear undecaprenyl pyrophosphate synthase 1 homolog (LOC100154658), mRNA /cds=p(1,1146) /gb=XM_001928072 /gi=311244041 /ug=Ssc.19348 /len=3825	GO:0031224//intrinsic to membrane	GO:0004871//signal transducer activity;GO:0016740//transferase activity	GO:0048646//anatomical structure formation involved in morphogenesis;GO:0032501//multicellular organismal process;GO:0023052//signaling;GO:0048869	gi|311244042|ref|XP_001928107.2|/0/PREDICTED: LOW QUALITY PROTEIN: nogo-B receptor [Sus scrofa]
gnl|UG|Ssc#S46879007	3	0.86	0	0	0	0	PREDICTED: Sus scrofa translocation associated membrane protein 2 (TRAM2), mRNA /cds=p(1,1692) /gb=XM_001928827 /gi=311261736 /ug=Ssc.81195 /len=1899	GO:0031224//intrinsic to membrane	GO:0005488//binding	GO:0006810//transport;GO:0009059//macromolecule biosynthetic process	gi|311261737|ref|XP_001928862.2|/0/PREDICTED: translocating chain-associated membrane protein 2 [Sus scrofa]
gnl|UG|Ssc#S26434418	0	0	3	0.86	0	0	AJ938385 CSEQRAN17 Sus scrofa cDNA clone C0007307l21 3', mRNA sequence /clone=C0007307l21 /clone_end=3' /gb=AJ938385 /gi=72284956 /ug=Ssc.80208 /len=771	-	-	-	-
gnl|UG|Ssc#S6072267	44	12.67	35	10	32	9.62	UNL-P-FN-ar-c-03-0-UNL.s1 UNL-P-FN Sus scrofa cDNA clone UNL-P-FN-ar-c-03-0-UNL 3', mRNA sequence /clone=UNL-P-FN-ar-c-03-0-UNL /clone_end=3' /gb=BI181448 /gi=14655857 /ug=Ssc.81520 /len=783	GO:0031981//nuclear lumen;GO:0000785//chromatin;GO:0070603//SWI/SNF-type complex;GO:0044444//cytoplasmic part	GO:0003916//DNA topoisomerase activity;GO:0019901//protein kinase binding;GO:0046983//protein dimerization activity	GO:0006310//DNA recombination;GO:0048667//cell morphogenesis involved in neuron differentiation;GO:0007420//brain development;GO:0034645//cellular macromolecule biosynthetic process;GO:0007059//chromosome segregation;GO:0050794//regulation of cellular process;GO:0022403;GO:0016477//cell migration	gi|149729823|ref|XP_001492165.1|/2.03322e-33/PREDICTED: similar to DNA topoisomerase (ATP-hydrolysing) [Equus caballus]
gnl|UG|Ssc#S46877946	2	0.58	2	0.57	3	0.9	PREDICTED: Sus scrofa zinc finger protein 76 (expressed in testis) (ZNF76), mRNA /cds=p(200,1912) /gb=XM_001927018 /gi=311260283 /ug=Ssc.17931 /len=2656	GO:0043231//intracellular membrane-bounded organelle	GO:0046914//transition metal ion binding;GO:0003676//nucleic acid binding	GO:0006355//regulation of transcription, DNA-dependent	gi|311260284|ref|XP_001927053.2|/0/PREDICTED: zinc finger protein 76-like [Sus scrofa]
gnl|UG|Ssc#S42528663	6	1.73	6	1.72	12	3.61	Sus scrofa protein phosphatase 2, regulatory subunit B', delta (PPP2R5D), mRNA /cds=p(260,2068) /gb=NM_001113451 /gi=164664471 /ug=Ssc.54278 /len=3128	GO:0031981//nuclear lumen;GO:0008287//protein serine/threonine phosphatase complex	GO:0005488//binding;GO:0019888//protein phosphatase regulator activity	GO:0009967//positive regulation of signal transduction;GO:0001932//regulation of protein phosphorylation;GO:0070848//response to growth factor stimulus;GO:0010975//regulation of neuron projection development	gi|114607473|ref|XP_518483.2|/0/PREDICTED: delta isoform of regulatory subunit B56, protein phosphatase 2A [Pan troglodytes]
gnl|UG|Ssc#S6056377	0	0	2	0.57	0	0	MI-P-E6-ahm-b-06-1-UM.s1 MI-P-E6 Sus scrofa cDNA clone MI-P-E6-ahm-b-06-1-UM 3', mRNA sequence /clone=MI-P-E6-ahm-b-06-1-UM /clone_end=3' /gb=BQ599662 /gi=21546388 /ug=Ssc.7873 /len=634	GO:0043231//intracellular membrane-bounded organelle	GO:0046914//transition metal ion binding;GO:0016671//oxidoreductase activity, acting on a sulfur group of donors, disulfide as acceptor	GO:0044267//cellular protein metabolic process	gi|296212260|ref|XP_002752755.1|/1.45876e-72/PREDICTED: methionine-R-sulfoxide reductase B3, mitochondrial-like [Callithrix jacchus]
gnl|UG|Ssc#S58308025	0	0	0	0	2	0.6	PREDICTED: Sus scrofa hypothetical protein LOC100512842 (LOC100512842), partial mRNA /cds=p(1,1493) /gb=XM_003128373 /gi=311260346 /ug=Ssc.93608 /len=1493	-	GO:0005488//binding	-	gi|311260347|ref|XP_003128421.1|/0/PREDICTED: hypothetical protein LOC100512842, partial [Sus scrofa]
gnl|UG|Ssc#S21549633	4	1.15	3	0.86	0	0	UMC-peov3-011-h04 Oviduct from a gilt in estrus peov Sus scrofa cDNA 3', mRNA sequence /clone_end=3' /gb=CO941953 /gi=51308712 /ug=Ssc.40615 /len=380	-	-	-	-
gnl|UG|Ssc#S23213097	7	2.02	2	0.57	9	2.7	Sus scrofa clone Clu_42793.scr.msk.p1.Contig1, mRNA sequence /gb=AY609911 /gi=52351481 /ug=Ssc.20325 /len=3425	GO:0031224//intrinsic to membrane;GO:0005903//brush border;GO:0044439	GO:0005515//protein binding	GO:0007031//peroxisome organization;GO:0006605//protein targeting	gi|194035837|ref|XP_001928904.1|/6.72487e-123/PREDICTED: peroxisomal biogenesis factor 19 isoform 1 [Sus scrofa]
gnl|UG|Ssc#S58313268	14	4.03	4	1.14	13	3.91	PREDICTED: Sus scrofa cdc42-interacting protein 4-like, transcript variant 2 (LOC100520177), mRNA /cds=p(88,1896) /gb=XM_003123127 /gi=311248517 /ug=Ssc.25260 /len=2171	GO:0000323//lytic vacuole;GO:0044459//plasma membrane part;GO:0043232	GO:0008047//enzyme activator activity;GO:0004871//signal transducer activity;GO:0005515//protein binding	GO:0016192//vesicle-mediated transport;GO:0035556//intracellular signal transduction;GO:0007010//cytoskeleton organization;GO:0009966//regulation of signal transduction	gi|311248518|ref|XP_003123175.1|/0/PREDICTED: cdc42-interacting protein 4-like isoform 2 [Sus scrofa]
gnl|UG|Ssc#S17515838	123	35.41	481	137.49	101	30.35	BX670407 Sus Scrofa library (scac) Sus scrofa cDNA clone scac0033.h.09 3prim, mRNA sequence /clone=scac0033.h.09 /clone_end=3' /gb=BX670407 /gi=90241865 /ug=Ssc.5761 /len=1035	GO:0034399//nuclear periphery;GO:0005839//proteasome core complex;GO:0030016//myofibril;GO:0030529//ribonucleoprotein complex	GO:0004175//endopeptidase activity;GO:0032555;GO:0003676//nucleic acid binding;GO:0008134//transcription factor binding	GO:0043161//proteasomal ubiquitin-dependent protein catabolic process;GO:0051091//positive regulation of transcription factor activity;GO:0051320;GO:0007050//cell cycle arrest;GO:0051439//regulation of ubiquitin-protein ligase activity involved in mitotic cell cycle;GO:0006520//cellular amino acid metabolic process;GO:0006915//apoptosis;GO:0030330//DNA damage response, signal transduction by p53 …	gi|297694931|ref|XP_002824717.1|/7.23267e-110/PREDICTED: proteasome subunit alpha type-6-like [Pongo abelii]
gnl|UG|Ssc#S58304141	0	0	0	0	0	0	PREDICTED: Sus scrofa NIMA (never in mitosis gene a)-related kinase 4 (NEK4), mRNA /cds=p(1,2232) /gb=XM_003132258 /gi=311269006 /ug=Ssc.4071 /len=3335	GO:0031981//nuclear lumen	GO:0004672//protein kinase activity;GO:0000166//nucleotide binding	GO:0007049//cell cycle	gi|311269007|ref|XP_003132306.1|/0/PREDICTED: serine/threonine-protein kinase Nek4-like [Sus scrofa]
gnl|UG|Ssc#S58303602	116	33.4	133	38.02	138	41.47	PREDICTED: Sus scrofa v-type proton ATPase subunit B, brain isoform-like (LOC100523998), mRNA /cds=p(53,1588) /gb=XM_003132793 /gi=311270289 /ug=Ssc.7378 /len=3436	GO:0048770;GO:0031224//intrinsic to membrane;GO:0033176	GO:0019829//cation-transporting ATPase activity;GO:0015078//hydrogen ion transmembrane transporter activity;GO:0032559	GO:0015988//energy coupled proton transport, against electrochemical gradient;GO:0015031//protein transport;GO:0009207;GO:0007169//transmembrane receptor protein tyrosine kinase signaling pathway;GO:0015986//ATP synthesis coupled proton transport;GO:0051452//intracellular pH reduction;GO:0006875//cellular metal ion homeostasis	gi|109085770|ref|XP_001100869.1|/0/PREDICTED: v-type proton ATPase subunit B, brain isoform [Macaca mulatta]
gnl|UG|Ssc#S18354217	5	1.44	0	0	2	0.6	893245 MARC 4PIG Sus scrofa cDNA 5', mRNA sequence /clone_end=5' /gb=CK449658 /gi=40796872 /ug=Ssc.10191 /len=785	-	-	-	gi|297668324|ref|XP_002812395.1|/1.26763e-51/PREDICTED: protein FAM168B-like [Pongo abelii]
gnl|UG|Ssc#S58303876	6	1.73	9	2.57	8	2.4	PREDICTED: Sus scrofa programmed cell death protein 10-like (LOC100517005), mRNA /cds=p(261,899) /gb=XM_003132520 /gi=311269618 /ug=Ssc.9735 /len=1876	GO:0043231//intracellular membrane-bounded organelle;GO:0044444//cytoplasmic part;GO:0012505//endomembrane system;GO:0016020//membrane	GO:0042802//identical protein binding	GO:0006915//apoptosis;GO:0048646//anatomical structure formation involved in morphogenesis;GO:0008283//cell proliferation;GO:0043405//regulation of MAP kinase activity	gi|31560391|ref|NP_062719.2|/1.19283e-112/programmed cell death protein 10 [Mus musculus]
gnl|UG|Ssc#S35167369	17	4.89	8	2.29	3	0.9	Sus scrofa mRNA, clone:OVRM10186D05, expressed in ovary /gb=AK236375 /gi=115552370 /ug=Ssc.5999 /len=1274	GO:0016021//integral to membrane;GO:0019866//organelle inner membrane;GO:0005819//spindle;GO:0005759//mitochondrial matrix	GO:0005488//binding;GO:0005345//purine base transmembrane transporter activity	GO:0006863//purine base transport;GO:0051704;GO:0030073//insulin secretion;GO:0015980//energy derivation by oxidation of organic compounds	gi|32189334|ref|NP_777084.1|/6.46416e-162/ADP/ATP translocase 2 [Bos taurus]
gnl|UG|Ssc#S58308978	9	2.59	13	3.72	3	0.9	PREDICTED: Sus scrofa u4/U6 small nuclear ribonucleoprotein Prp31-like (LOC100520791), mRNA /cds=p(75,1574) /gb=XM_003127413 /gi=311258143 /ug=Ssc.20228 /len=1839	GO:0030532//small nuclear ribonucleoprotein complex;GO:0035097//histone methyltransferase complex;GO:0005681//spliceosomal complex;GO:0016604//nuclear body	GO:0003676//nucleic acid binding;GO:0043021//ribonucleoprotein binding	GO:0000387//spliceosomal snRNP assembly	gi|311258144|ref|XP_003127461.1|/0/PREDICTED: LOW QUALITY PROTEIN: u4/U6 small nuclear ribonucleoprotein Prp31-like [Sus scrofa]
gnl|UG|Ssc#S35167612	13	3.74	5	1.43	13	3.91	Sus scrofa mRNA, clone:THY010092F09, expressed in thymus /gb=AK239320 /gi=115552127 /ug=Ssc.48457 /len=2873	GO:0005856//cytoskeleton;GO:0000793//condensed chromosome;GO:0043231//intracellular membrane-bounded organelle	-	GO:0000070//mitotic sister chromatid segregation	gi|301782219|ref|XP_002926531.1|/0/PREDICTED: condensin complex subunit 2-like [Ailuropoda melanoleuca]
gnl|UG|Ssc#S26435001	3	0.86	6	1.72	0	0	AJ939099 CSEQRAN17 Sus scrofa cDNA clone C0007318p10 3', mRNA sequence /clone=C0007318p10 /clone_end=3' /gb=AJ939099 /gi=72286126 /ug=Ssc.19142 /len=800	GO:0016604//nuclear body;GO:0016585//chromatin remodeling complex	GO:0003712//transcription cofactor activity;GO:0001071//nucleic acid binding transcription factor activity;GO:0019899//enzyme binding	GO:0006396//RNA processing;GO:0006357//regulation of transcription from RNA polymerase II promoter	gi|301769723|ref|XP_002920279.1|/2.30498e-72/PREDICTED: corepressor interacting with RBPJ 1-like [Ailuropoda melanoleuca]
gnl|UG|Ssc#S46880715	45	12.96	5	1.43	22	6.61	PREDICTED: Sus scrofa e3 ubiquitin-protein ligase NEDD4-like (LOC100154192), mRNA /cds=p(1,1215) /gb=XM_001926056 /gi=311245276 /ug=Ssc.54780 /len=1649	GO:0044424//intracellular part	GO:0005488//binding;GO:0008200//ion channel inhibitor activity;GO:0019787//small conjugating protein ligase activity	GO:0010035//response to inorganic substance;GO:0016567//protein ubiquitination;GO:0002028//regulation of sodium ion transport	gi|311245277|ref|XP_001926091.2|/0/PREDICTED: e3 ubiquitin-protein ligase NEDD4-like [Sus scrofa]
gnl|UG|Ssc#S35164281	0	0	2	0.57	0	0	Sus scrofa mRNA, clone:OVR010001A12, expressed in ovary /gb=AK234058 /gi=115555445 /ug=Ssc.55705 /len=1113	GO:0043231//intracellular membrane-bounded organelle	GO:0043566//structure-specific DNA binding	GO:0010467//gene expression	gi|56550053|ref|NP_003654.3|/9.88286e-92/CGG triplet repeat-binding protein 1 [Homo sapiens]
gnl|UG|Ssc#S6000306	0	0	3	0.86	0	0	141633 MARC 1PIG Sus scrofa cDNA 5', mRNA sequence /clone_end=5' /gb=BE234504 /gi=9019222 /ti=448047204 /ug=Ssc.78701 /len=583	GO:0005783//endoplasmic reticulum	GO:0017110//nucleoside-diphosphatase activity	GO:0006007//glucose catabolic process;GO:0040007//growth;GO:0009205;GO:0009966//regulation of signal transduction;GO:0006486//protein glycosylation;GO:0006458//'de novo' protein folding	gi|194038540|ref|XP_001929175.1|/6.56915e-10/PREDICTED: ectonucleoside triphosphate diphosphohydrolase 5 [Sus scrofa]
gnl|UG|Ssc#S58307931	0	0	3	0.86	0	0	PREDICTED: Sus scrofa IQ motif containing GTPase activating protein 1 (IQGAP1), mRNA /cds=p(12,4826) /gb=XM_003128465 /gi=311260676 /ug=Ssc.24255 /len=7011	GO:0031981//nuclear lumen;GO:0032991//macromolecular complex;GO:0015629//actin cytoskeleton;GO:0042995//cell projection;GO:0030054//cell junction	GO:0005083//small GTPase regulator activity;GO:0008047//enzyme activator activity;GO:0019902//phosphatase binding;GO:0017048//Rho GTPase binding;GO:0004857//enzyme inhibitor activity	GO:0015980//energy derivation by oxidation of organic compounds;GO:0032318//regulation of Ras GTPase activity;GO:0030073//insulin secretion	gi|311260677|ref|XP_003128513.1|/0/PREDICTED: LOW QUALITY PROTEIN: IQ motif containing GTPase activating protein 1 [Sus scrofa]
gnl|UG|Ssc#S23693266	114	32.82	80	22.87	99	29.75	1100152 MARC 4PIG Sus scrofa cDNA 5', mRNA sequence /clone_end=5' /gb=DN104365 /gi=59778350 /ug=Ssc.8383 /len=770	-	-	-	-
gnl|UG|Ssc#S23213302	5	1.44	10	2.86	5	1.5	Sus scrofa clone Clu_268408.scr.msk.p1.Contig2, mRNA sequence /gb=AY609706 /gi=52351274 /ug=Ssc.53789 /len=1522	GO:0044464//cell part	GO:0032561	GO:0035556//intracellular signal transduction	gi|114581234|ref|XP_001136344.1|/3.13026e-87/PREDICTED: similar to ARF-like protein 5 [Pan troglodytes]
gnl|UG|Ssc#S58310220	9	2.59	2	0.57	0	0	PREDICTED: Sus scrofa cysteine sulfinic acid decarboxylase (CSAD), mRNA /cds=p(1,1545) /gb=XM_003126183 /gi=311255427 /ug=Ssc.48645 /len=2492	-	GO:0016831//carboxy-lyase activity;GO:0048037//cofactor binding	GO:0009309//amine biosynthetic process;GO:0019448//L-cysteine catabolic process	gi|311255428|ref|XP_003126231.1|/0/PREDICTED: cysteine sulfinic acid decarboxylase-like [Sus scrofa]
gnl|UG|Ssc#S55318321	0	0	0	0	3	0.9	Sus scrofa mRNA, clone:MLN010096F02, expressed in mesenteric lymph nodes /gb=AK347045 /gi=288786563 /ug=Ssc.85409 /len=1048	GO:0044444//cytoplasmic part;GO:0031981//nuclear lumen	GO:0050661//NADP binding;GO:0016616//oxidoreductase activity, acting on the CH-OH group of donors, NAD or NADP as acceptor	GO:0042374	gi|311270205|ref|XP_003132810.1|/5.23108e-156/PREDICTED: carbonyl reductase [NADPH] 3-like [Sus scrofa]
gnl|UG|Ssc#S58304625	6	1.73	2	0.57	2	0.6	PREDICTED: Sus scrofa transcription elongation factor SPT6-like (LOC100517854), mRNA /cds=p(1,2475) /gb=XM_003131788 /gi=311267960 /ug=Ssc.43672 /len=3071	GO:0043231//intracellular membrane-bounded organelle	GO:0030528//transcription regulator activity;GO:0003676//nucleic acid binding;GO:0001071//nucleic acid binding transcription factor activity;GO:0016787//hydrolase activity	GO:0016568//chromatin modification;GO:0006355//regulation of transcription, DNA-dependent	gi|311267961|ref|XP_003131836.1|/0/PREDICTED: transcription elongation factor SPT6-like [Sus scrofa]
gnl|UG|Ssc#S58308565	69	19.87	11	3.14	72	21.64	PREDICTED: Sus scrofa ralA binding protein 1 (RALBP1), mRNA /cds=p(176,2095) /gb=XM_003127830 /gi=311258987 /ug=Ssc.24198 /len=3473	GO:0016020//membrane;GO:0005624//membrane fraction;GO:0044444//cytoplasmic part	GO:0005100//Rho GTPase activator activity;GO:0017048//Rho GTPase binding;GO:0042623//ATPase activity, coupled	GO:0000278//mitotic cell cycle;GO:0042221//response to chemical stimulus;GO:0008285//negative regulation of cell proliferation;GO:0000279//M phase;GO:0016192//vesicle-mediated transport;GO:0032321//positive regulation of Rho GTPase activity	gi|311258988|ref|XP_003127878.1|/0/PREDICTED: ralA-binding protein 1-like [Sus scrofa]
gnl|UG|Ssc#S35168678	7	2.02	2	0.57	13	3.91	Sus scrofa mRNA, clone:THY010040A12, expressed in thymus /gb=AK238873 /gi=115551012 /ug=Ssc.5990 /len=2822	GO:0080008//CUL4 RING ubiquitin ligase complex	GO:0005488//binding;GO:0004871//signal transducer activity	GO:0019941//modification-dependent protein catabolic process;GO:0032446//protein modification by small protein conjugation;GO:0023052//signaling	gi|281346050|gb|EFB21634.1|/0/hypothetical protein PANDA_004524 [Ailuropoda melanoleuca]
gnl|UG|Ssc#S58305683	15	4.32	11	3.14	10	3.01	PREDICTED: Sus scrofa kinesin family member 5B (KIF5B), mRNA /cds=p(1,3552) /gb=XM_003130715 /gi=311265663 /ug=Ssc.41350 /len=3789	GO:0005875//microtubule associated complex;GO:0042995//cell projection;GO:0044444//cytoplasmic part	GO:0003774//motor activity;GO:0015631//tubulin binding;GO:0032559	GO:0051648//vesicle localization;GO:0007017//microtubule-based process;GO:0046907//intracellular transport;GO:0032988	gi|311265664|ref|XP_003130763.1|/0/PREDICTED: LOW QUALITY PROTEIN: kinesin-1 heavy chain [Sus scrofa]
gnl|UG|Ssc#S35168199	24	6.91	7	2	14	4.21	Sus scrofa mRNA, clone:OVRM10160B04, expressed in ovary /gb=AK236169 /gi=115551491 /ug=Ssc.18551 /len=1424	GO:0043231//intracellular membrane-bounded organelle;GO:0000267//cell fraction	GO:0030291//protein serine/threonine kinase inhibitor activity;GO:0005488//binding	GO:0006357//regulation of transcription from RNA polymerase II promoter;GO:0033673//negative regulation of kinase activity;GO:0023052//signaling;GO:0006606//protein import into nucleus	gi|297707158|ref|XP_002830381.1|/7.32189e-24/PREDICTED: cAMP-dependent protein kinase inhibitor gamma-like isoform 1 [Pongo abelii]
gnl|UG|Ssc#S58311668	2	0.58	0	0	0	0	PREDICTED: Sus scrofa n-acetylglucosamine-1-phosphotransferase subunit gamma-like (LOC100522604), mRNA /cds=p(1,810) /gb=XM_003124757 /gi=311251789 /ug=Ssc.4571 /len=1872	GO:0043231//intracellular membrane-bounded organelle;GO:0012505//endomembrane system;GO:0042598//vesicular fraction	GO:0005515//protein binding;GO:0016780//phosphotransferase activity, for other substituted phosphate groups	GO:0006491//N-glycan processing	gi|311251790|ref|XP_003124805.1|/8.43028e-159/PREDICTED: n-acetylglucosamine-1-phosphotransferase subunit gamma-like [Sus scrofa]
gnl|UG|Ssc#S39919877	0	0	0	0	2	0.6	Sus scrofa cyclin-dependent kinase 5 regulatory subunit 1 (CDK5R1) mRNA, complete cds /cds=p(4,927) /gb=EU041702 /gi=161579458 /ug=Ssc.32873 /len=1022	GO:0030427//site of polarized growth;GO:0016020//membrane;GO:0043231//intracellular membrane-bounded organelle;GO:0005626//insoluble fraction;GO:0044297//cell body;GO:0030425//dendrite;GO:0043232;GO:0000307//cyclin-dependent protein kinase holoenzyme complex;GO:0044444//cytoplasmic part;GO:0045202//synapse	GO:0050839//cell adhesion molecule binding;GO:0046872//metal ion binding;GO:0004674//protein serine/threonine kinase activity;GO:0019900//kinase binding;GO:0043539//protein serine/threonine kinase activator activity	GO:0007417//central nervous system development;GO:0007409//axonogenesis;GO:0016337//cell-cell adhesion;GO:0050767//regulation of neurogenesis;GO:0051726//regulation of cell cycle;GO:0045860//positive regulation of protein kinase activity;GO:0006935//chemotaxis;GO:0007186//G-protein coupled receptor protein signaling pathway;GO:0048588//developmental cell growth;GO:0007215//glutamate signaling pat…	gi|162287176|ref|NP_001095286.2|/2.18088e-151/cyclin-dependent kinase 5 activator 1 [Sus scrofa]
gnl|UG|Ssc#S58303537	193	55.57	83	23.73	117	35.16	PREDICTED: Sus scrofa splicing factor, suppressor of white-apricot homolog (Drosophila) (SFSWAP), mRNA /cds=p(137,2971) /gb=XM_003132856 /gi=311270532 /ug=Ssc.5416 /len=3264	-	GO:0005488//binding	GO:0000245//spliceosome assembly	gi|311270533|ref|XP_003132904.1|/0/PREDICTED: splicing factor, arginine/serine-rich 8-like [Sus scrofa]
gnl|UG|Ssc#S55326137	9	2.59	13	3.72	9	2.7	Sus scrofa mRNA, clone:OVRM10188C05, expressed in ovary /gb=AK348514 /gi=288778689 /ug=Ssc.15166 /len=3414	-	-	-	-
gnl|UG|Ssc#S43678670	5	1.44	0	0	5	1.5	Sus scrofa SMAP1L mRNA for stromal membrane-associated protein 1-like, complete cds /cds=p(421,1710) /gb=AB364501 /gi=183223972 /ug=Ssc.3072 /len=2940	-	-	-	-
gnl|UG|Ssc#S46876192	0	0	3	0.86	2	0.6	PREDICTED: Sus scrofa oligonucleotide/oligosaccharide-binding fold containing 2A (OBFC2A), mRNA /cds=p(502,1116) /gb=XM_001927891 /gi=311272812 /ug=Ssc.18304 /len=2312	GO:0043234//protein complex;GO:0043231//intracellular membrane-bounded organelle	GO:0043566//structure-specific DNA binding	GO:0009314//response to radiation;GO:0000075//cell cycle checkpoint;GO:0000725//recombinational repair	gi|194044013|ref|XP_001927926.1|/1.03146e-116/PREDICTED: SOSS complex subunit B2 [Sus scrofa]
gnl|UG|Ssc#S58310100	3	0.86	5	1.43	0	0	PREDICTED: Sus scrofa prolow-density lipoprotein receptor-related protein 1-like (LOC100519255), mRNA /cds=p(1,2007) /gb=XM_003126323 /gi=311255748 /ug=Ssc.87539 /len=2007	GO:0043005//neuron projection;GO:0005626//insoluble fraction;GO:0030135//coated vesicle;GO:0044297//cell body;GO:0016021//integral to membrane	GO:0046872//metal ion binding;GO:0034185//apolipoprotein binding	GO:0006909//phagocytosis;GO:0044260;GO:0016055//Wnt receptor signaling pathway;GO:0051050//positive regulation of transport;GO:0007186//G-protein coupled receptor protein signaling pathway;GO:0010874//regulation of cholesterol efflux;GO:0045767//regulation of anti-apoptosis;GO:0010517//regulation of phospholipase activity;GO:0032502//developmental process	gi|311255749|ref|XP_003126371.1|/0/PREDICTED: prolow-density lipoprotein receptor-related protein 1-like [Sus scrofa]
gnl|UG|Ssc#S58312550	7	2.02	27	7.72	5	1.5	PREDICTED: Sus scrofa protein fem-1 homolog C-like (LOC100520949), mRNA /cds=p(1,1329) /gb=XM_003123851 /gi=311249980 /ug=Ssc.93942 /len=1601	GO:0044424//intracellular part	-	-	gi|311249981|ref|XP_003123899.1|/0/PREDICTED: protein fem-1 homolog C-like [Sus scrofa]
gnl|UG|Ssc#S58304148	4	1.15	0	0	2	0.6	PREDICTED: Sus scrofa protein phosphatase 1M-like (LOC100524901), mRNA /cds=p(1,1392) /gb=XM_003132254 /gi=311268988 /ug=Ssc.9662 /len=2128	-	-	-	gi|311268989|ref|XP_003132302.1|/0/PREDICTED: protein phosphatase 1M-like [Sus scrofa]
gnl|UG|Ssc#S35167487	2	0.58	3	0.86	0	0	Sus scrofa mRNA, clone:AMP010010B04, expressed in alveolar macrophage /gb=AK230561 /gi=115552252 /ug=Ssc.7018 /len=2306	GO:0044444//cytoplasmic part;GO:0005634//nucleus;GO:0044446//intracellular organelle part	-	-	gi|151555899|gb|AAI49600.1|/1.72654e-55/TGOLN2 protein [Bos taurus]
gnl|UG|Ssc#S55324611	16	4.61	14	4	9	2.7	Sus scrofa mRNA, clone:ADR010069E08, expressed in adrenal gland /gb=AK343445 /gi=288780261 /ug=Ssc.4715 /len=2070	GO:0031090//organelle membrane;GO:0043231//intracellular membrane-bounded organelle;GO:0016021//integral to membrane	GO:0016628//oxidoreductase activity, acting on the CH-CH group of donors, NAD or NADP as acceptor	GO:0006694//steroid biosynthetic process;GO:0008203//cholesterol metabolic process	gi|311247345|ref|XP_003122590.1|/9.65964e-127/PREDICTED: delta(14)-sterol reductase-like [Sus scrofa]
gnl|UG|Ssc#S58306582	0	0	0	0	0	0	PREDICTED: Sus scrofa protein DDI1 homolog 1-like, transcript variant 2 (LOC100522388), mRNA /cds=p(193,1332) /gb=XM_003129811 /gi=311263822 /ug=Ssc.34041 /len=1781	-	-	-	gi|311263823|ref|XP_003129859.1|/2.08527e-167/PREDICTED: protein DDI1 homolog 1-like isoform 2 [Sus scrofa]
gnl|UG|Ssc#S46879149	3	0.86	0	0	5	1.5	PREDICTED: Sus scrofa Ubiquitin isopeptidase T (LOC100155342), mRNA /cds=p(23,2032) /gb=XM_001925784 /gi=311256260 /ug=Ssc.18581 /len=2572	GO:0000323//lytic vacuole	GO:0016790//thiolester hydrolase activity;GO:0004175//endopeptidase activity;GO:0046914//transition metal ion binding;GO:0008238//exopeptidase activity	GO:0019941//modification-dependent protein catabolic process;GO:0031331;GO:0016579//protein deubiquitination	gi|311256261|ref|XP_001925819.2|/0/PREDICTED: ubiquitin carboxyl-terminal hydrolase 5 [Sus scrofa]
gnl|UG|Ssc#S58314199	33	9.5	4	1.14	20	6.01	PREDICTED: Sus scrofa spectrin alpha non-erythrocytic 1 (LOC100049693), mRNA /cds=p(104,7537) /gb=XM_003122201 /gi=311246556 /ug=Ssc.3076 /len=7893	-	-	-	-
gnl|UG|Ssc#S46877751	45	12.96	57	16.29	73	21.94	PREDICTED: Sus scrofa ankyrin repeat domain 28 (ANKRD28), mRNA /cds=p(1,3261) /gb=XM_001927213 /gi=311268565 /ug=Ssc.20783 /len=6230	-	GO:0005488//binding	-	gi|194040779|ref|XP_001927248.1|/0/PREDICTED: serine/threonine-protein phosphatase 6 regulatory ankyrin repeat subunit A [Sus scrofa]
gnl|UG|Ssc#S6082526	0	0	5	1.43	0	0	MI-P-H5-aee-e-03-1-UM.s1.ab1 MI-P-H5 Sus scrofa cDNA clone MI-P-H5-aee-e-03-1-UM.ab1 3', mRNA sequence /clone=MI-P-H5-aee-e-03-1-UM.ab1 /clone_end=3' /gb=BI404804 /gi=15184017 /ug=Ssc.13288 /len=556	GO:0016021//integral to membrane	GO:0019838//growth factor binding;GO:0005017//platelet-derived growth factor receptor activity;GO:0070851//growth factor receptor binding;GO:0042802//identical protein binding;GO:0032559;GO:0019900//kinase binding	GO:0009611//response to wounding;GO:0006275//regulation of DNA replication;GO:0008202//steroid metabolic process;GO:0046546//development of primary male sexual characteristics;GO:0042476//odontogenesis;GO:0043627//response to estrogen stimulus;GO:0008406//gonad development;GO:0022602//ovulation cycle process;GO:0043009//chordate embryonic development;GO:0007169//transmembrane receptor protein tyr…	gi|51594358|gb|AAS91495.2|/5.26358e-96/platelet-derived growth factor receptor alpha [Canis lupus familiaris]
gnl|UG|Ssc#S35164525	3	0.86	2	0.57	0	0	Sus scrofa mRNA, clone:MLN010037C04, expressed in mesenteric lymph node /gb=AK233816 /gi=115555201 /ug=Ssc.5740 /len=1061	GO:0031090//organelle membrane;GO:0043231//intracellular membrane-bounded organelle;GO:0031224//intrinsic to membrane	GO:0019899//enzyme binding	GO:0006950//response to stress;GO:0043161//proteasomal ubiquitin-dependent protein catabolic process	gi|123858764|ref|NP_001073716.1|/2.82737e-151/JNK1/MAPK8-associated membrane protein [Bos taurus]
gnl|UG|Ssc#S6091448	5	1.44	7	2	4	1.2	Pig mRNA for the plasma membrane Ca2+ pump (PMCA1b) /cds=p(416,4078) /gb=X53456 /gi=2060 /ug=Ssc.80906 /len=4236	GO:0016021//integral to membrane;GO:0044459//plasma membrane part	GO:0043169//cation binding;GO:0046873//metal ion transmembrane transporter activity;GO:0019829//cation-transporting ATPase activity;GO:0019904//protein domain specific binding;GO:0032559	GO:0001775//cell activation;GO:0009206;GO:0008285//negative regulation of cell proliferation;GO:0006816//calcium ion transport;GO:0007599//hemostasis	gi|47523762|ref|NP_999517.1|/0/plasma membrane calcium-transporting ATPase 1 [Sus scrofa]
gnl|UG|Ssc#S49953829	0	0	0	0	0	0	Sus scrofa ER lipid raft-associated 2 isoform 2 (ERLIN2) mRNA, complete cds /cds=p(359,1378) /gb=FJ436386 /gi=217314886 /ug=Ssc.5503 /len=1729	GO:0031090//organelle membrane;GO:0043231//intracellular membrane-bounded organelle;GO:0031224//intrinsic to membrane	GO:0005488//binding;GO:0016788//hydrolase activity, acting on ester bonds	GO:0043161//proteasomal ubiquitin-dependent protein catabolic process	gi|219521982|ref|NP_001137178.1|/3.6592e-169/erlin-2 [Sus scrofa]
gnl|UG|Ssc#S55318715	10	2.88	12	3.43	5	1.5	Sus scrofa mRNA, clone:MLN010053F04, expressed in mesenteric lymph nodes /gb=AK346777 /gi=288786169 /ug=Ssc.55810 /len=889	GO:0043234//protein complex	GO:0005488//binding	-	gi|57096799|ref|XP_532668.1|/1.07743e-92/PREDICTED: similar to Protein AD-016 isoform 1 [Canis familiaris]
gnl|UG|Ssc#S20939562	0	0	0	0	2	0.6	AJ651285 CSEQRAN19 Sus scrofa cDNA clone C0003277_O05, mRNA sequence /clone=C0003277_O05 /gb=AJ651285 /gi=49333730 /ug=Ssc.85695 /len=558	GO:0044429//mitochondrial part	GO:0016616//oxidoreductase activity, acting on the CH-OH group of donors, NAD or NADP as acceptor;GO:0000166//nucleotide binding;GO:0048037//cofactor binding	GO:0006007//glucose catabolic process;GO:0009081//branched chain family amino acid metabolic process;GO:0009063//cellular amino acid catabolic process	gi|556389|gb|AAA50312.1|/2.28164e-94/3-hydroxyisobutyrate dehydrogenase [Rattus norvegicus]
gnl|UG|Ssc#S58304572	0	0	2	0.57	0	0	PREDICTED: Sus scrofa reticulon-4 receptor-like 1-like (LOC100511223), mRNA /cds=p(1,1707) /gb=XM_003131829 /gi=311268068 /ug=Ssc.43729 /len=2558	GO:0009986//cell surface;GO:0031225//anchored to membrane	GO:0005488//binding;GO:0004871//signal transducer activity	GO:0007409//axonogenesis;GO:0007165//signal transduction	gi|311268069|ref|XP_003131877.1|/0/PREDICTED: reticulon-4 receptor-like 1-like [Sus scrofa]
gnl|UG|Ssc#S20936214	48	13.82	33	9.43	22	6.61	AJ647937 CSEQRAN19 Sus scrofa cDNA clone C0003263_B23, mRNA sequence /clone=C0003263_B23 /gb=AJ647937 /gi=49324782 /ug=Ssc.85539 /len=532	GO:0005643//nuclear pore;GO:0044444//cytoplasmic part;GO:0000777//condensed chromosome kinetochore	GO:0005488//binding;GO:0005215//transporter activity	GO:0007498//mesoderm development;GO:0044238//primary metabolic process;GO:0015758//glucose transport;GO:0006405//RNA export from nucleus;GO:0007067//mitosis;GO:0006997//nucleus organization	gi|149043184|gb|EDL96716.1|/4.23174e-97/rCG50939, isoform CRA_a [Rattus norvegicus]
gnl|UG|Ssc#S35173629	0	0	4	1.14	2	0.6	Sus scrofa mRNA, clone:UTR010071E06, expressed in uterus /gb=AK240444 /gi=115546206 /ug=Ssc.55186 /len=2278	GO:0044421//extracellular region part	GO:0019842//vitamin binding	GO:0006767//water-soluble vitamin metabolic process;GO:0000041//transition metal ion transport;GO:0051180//vitamin transport	gi|194043238|ref|XP_001929348.1|/0/PREDICTED: transcobalamin-2 isoform 1 [Sus scrofa]
gnl|UG|Ssc#S58313844	3	0.86	6	1.72	3	0.9	PREDICTED: Sus scrofa zinc finger protein-like 1-like (LOC100515072), mRNA /cds=p(166,1104) /gb=XM_003122545 /gi=311247348 /ug=Ssc.49449 /len=1364	GO:0016020//membrane;GO:0043231//intracellular membrane-bounded organelle	GO:0046914//transition metal ion binding;GO:0003676//nucleic acid binding	GO:0006810//transport	gi|311247349|ref|XP_003122593.1|/4.04791e-133/PREDICTED: zinc finger protein-like 1-like [Sus scrofa]
gnl|UG|Ssc#S42538980	2	0.58	0	0	2	0.6	Sus scrofa TH1-like (Drosophila) (TH1L), mRNA /cds=p(36,1811) /gb=NM_001113698 /gi=165973431 /ug=Ssc.12022 /len=2257	GO:0031981//nuclear lumen	GO:0005488//binding	GO:0006355//regulation of transcription, DNA-dependent;GO:0045935;GO:0006354//transcription elongation, DNA-dependent	gi|165973432|ref|NP_001107170.1|/0/negative elongation factor D [Sus scrofa]
gnl|UG|Ssc#S58312444	423	121.78	406	116.05	303	91.06	PREDICTED: Sus scrofa heterogeneous nuclear ribonucleoprotein A0-like (LOC100519826), mRNA /cds=p(280,1188) /gb=XM_003123970 /gi=311250198 /ug=Ssc.8009 /len=2764	GO:0030529//ribonucleoprotein complex;GO:0031981//nuclear lumen	GO:0003676//nucleic acid binding	GO:0000377	gi|126290015|ref|XP_001367952.1|/1.66292e-92/PREDICTED: similar to heterogeneous nuclear ribonucleoprotein A0 [Monodelphis domestica]
gnl|UG|Ssc#S58302859	5	1.44	4	1.14	6	1.8	PREDICTED: Sus scrofa WD repeat domain 75 (WDR75), mRNA /cds=p(8,2503) /gb=XM_003133536 /gi=311272778 /ug=Ssc.13404 /len=3180	GO:0031981//nuclear lumen	-	-	gi|311272779|ref|XP_003133584.1|/0/PREDICTED: WD repeat-containing protein 75-like [Sus scrofa]
gnl|UG|Ssc#S29976364	9	2.59	18	5.15	16	4.81	PDUts1109F06 Porcine testis cDNA library I Sus scrofa cDNA clone PDUts1109F06 5' similar to homologue to ref|XM_058661.7| Homo sapiens chromosome 14 open reading frame 35 (C14orf35), mRNA, mRNA sequence /clone=PDUts1109F06 /clone_end=5' /gb=CV873022 /gi=84126982 /ug=Ssc.88227 /len=664	GO:0044424//intracellular part	GO:0034212//peptide N-acetyltransferase activity	-	gi|301754423|ref|XP_002913083.1|/1.52064e-38/PREDICTED: LOW QUALITY PROTEIN: n-alpha-acetyltransferase 30, NatC catalytic subunit-like [Ailuropoda melanoleuca]
gnl|UG|Ssc#S46880804	8	2.3	7	2	3	0.9	PREDICTED: Sus scrofa serologically defined colon cancer antigen 1 (SDCCAG1), mRNA /cds=p(266,3496) /gb=XM_001924630 /gi=311245466 /ug=Ssc.26639 /len=3779	-	-	-	gi|311245467|ref|XP_001924665.2|/0/PREDICTED: serologically defined colon cancer antigen 1 [Sus scrofa]
gnl|UG|Ssc#S40155992	0	0	0	0	4	1.2	rhyp09c_m4.y1 hyp Sus scrofa cDNA 5', mRNA sequence /clone_end=5' /gb=EW250899 /gi=182539206 /ug=Ssc.68221 /len=379	-	-	-	-
gnl|UG|Ssc#S58310103	86	24.76	179	51.17	62	18.63	PREDICTED: Sus scrofa serine hydroxymethyltransferase, mitochondrial-like (LOC100514459), mRNA /cds=p(373,1824) /gb=XM_003126297 /gi=311255742 /ug=Ssc.11966 /len=2187	GO:0005856//cytoskeleton;GO:0019866//organelle inner membrane;GO:0005759//mitochondrial matrix;GO:0005740//mitochondrial envelope	GO:0016742//hydroxymethyl-, formyl- and related transferase activity;GO:0031406//carboxylic acid binding;GO:0005515//protein binding;GO:0004793//threonine aldolase activity;GO:0048037//cofactor binding	GO:0051260//protein homooligomerization;GO:0006730//one-carbon metabolic process;GO:0006545//glycine biosynthetic process;GO:0006563//L-serine metabolic process;GO:0008283//cell proliferation	gi|311255743|ref|XP_003126345.1|/0/PREDICTED: serine hydroxymethyltransferase, mitochondrial-like [Sus scrofa]
gnl|UG|Ssc#S31110016	6	1.73	8	2.29	0	0	1519825 MARC 3PIG Sus scrofa cDNA 3', mRNA sequence /clone_end=3' /gb=DY413854 /gi=87215157 /ug=Ssc.40659 /len=618	-	-	-	-
gnl|UG|Ssc#S55322248	0	0	0	0	0	0	Sus scrofa mRNA, clone:DCI010090F05, expressed in dendritic cells (immature) /gb=AK344635 /gi=288782624 /ug=Ssc.25143 /len=2654	GO:0005815//microtubule organizing center;GO:0031981//nuclear lumen	-	-	gi|296479118|gb|DAA21233.1|/0/restin-like [Bos taurus]
gnl|UG|Ssc#S18359125	6	1.73	0	0	3	0.9	915056 MARC 4PIG Sus scrofa cDNA 5', mRNA sequence /clone_end=5' /gb=CK454566 /gi=40801780 /ug=Ssc.29798 /len=806	GO:0005815//microtubule organizing center;GO:0031253//cell projection membrane;GO:0005930//axoneme	GO:0043169//cation binding;GO:0032561	GO:0007264//small GTPase mediated signal transduction;GO:0010927;GO:0050953//sensory perception of light stimulus;GO:0009855//determination of bilateral symmetry;GO:0032401//establishment of melanosome localization;GO:0006464//protein modification process	gi|301769323|ref|XP_002920079.1|/1.12918e-50/PREDICTED: ADP-ribosylation factor-like protein 6-like [Ailuropoda melanoleuca]
gnl|UG|Ssc#S29987019	0	0	2	0.57	0	0	PDUts2057G04 Porcine testis cDNA library II Sus scrofa cDNA clone PDUts2057G04 5' similar to homologue to gb|AC051654.9| Homo sapiens chromosome 8, clone RP11-35O14, complete sequence, mRNA sequence /clone=PDUts2057G04 /clone_end=5' /gb=CX061495 /gi=84137637 /ug=Ssc.33773 /len=557	-	-	-	-
gnl|UG|Ssc#S55321006	621	178.79	424	121.2	737	221.49	Sus scrofa mRNA, clone:LNG010035F04, expressed in lung /gb=AK345481 /gi=288783866 /ug=Ssc.81569 /len=1269	GO:0043234//protein complex;GO:0044444//cytoplasmic part	GO:0008135//translation factor activity, nucleic acid binding	GO:0006412//translation	gi|297689346|ref|XP_002822113.1|/2.61856e-147/PREDICTED: eukaryotic translation initiation factor 3 subunit F-like isoform 3 [Pongo abelii]
gnl|UG|Ssc#S20936817	192	55.28	59	16.87	121	36.36	AJ648540 CSEQRAN19 Sus scrofa cDNA clone C0003264_P07, mRNA sequence /clone=C0003264_P07 /gb=AJ648540 /gi=49325385 /ug=Ssc.74108 /len=513	GO:0043234//protein complex;GO:0048770;GO:0031981//nuclear lumen;GO:0015630//microtubule cytoskeleton	GO:0005515//protein binding;GO:0032559	GO:0051084//'de novo' posttranslational protein folding	gi|74226714|dbj|BAE27006.1|/9.36186e-88/unnamed protein product [Mus musculus]
gnl|UG|Ssc#S55834723	0	0	2	0.57	0	0	Sus scrofa autophagy related 4-like protein B (ATG4B) mRNA, complete cds /cds=p(15,1196) /gb=HM046508 /gi=296874483 /ug=Ssc.6320 /len=1218	GO:0044424//intracellular part	GO:0004175//endopeptidase activity;GO:0005488//binding	GO:0019538//protein metabolic process;GO:0006810//transport;GO:0044248//cellular catabolic process;GO:0007033//vacuole organization	gi|298231123|ref|NP_001177212.1|/0/cysteine protease ATG4B [Sus scrofa]
gnl|UG|Ssc#S35173936	16	4.61	2	0.57	9	2.7	Sus scrofa mRNA, clone:OVR010044D10, expressed in ovary /gb=AK234332 /gi=115545899 /ug=Ssc.48384 /len=2531	-	GO:0019888//protein phosphatase regulator activity;GO:0019903//protein phosphatase binding;GO:0051723;GO:0019212//phosphatase inhibitor activity	GO:0008214	gi|74191897|dbj|BAE32896.1|/0/unnamed protein product [Mus musculus]
gnl|UG|Ssc#S19542178	59	16.99	93	26.58	39	11.72	947058 MARC 4PIG Sus scrofa cDNA 5', mRNA sequence /clone_end=5' /gb=CN158274 /gi=46172704 /ug=Ssc.1837 /len=819	-	-	-	-
gnl|UG|Ssc#S55318917	0	0	2	0.57	0	0	Sus scrofa mRNA, clone:UTR010035B09, expressed in uterus /gb=AK352253 /gi=288785967 /ug=Ssc.1189 /len=1105	-	-	-	-
gnl|UG|Ssc#S17501934	0	0	2	0.57	0	0	866683 MARC 4PIG Sus scrofa cDNA 3', mRNA sequence /clone_end=3' /gb=CF789406 /gi=37793967 /ug=Ssc.22244 /len=666	-	-	-	-
gnl|UG|Ssc#S55934028	7	2.02	5	1.43	6	1.8	Sus scrofa chromosome 15 open reading frame 29 (C7H15orf29), mRNA /cds=p(233,1147) /gb=NM_001190181 /gi=298104086 /ug=Ssc.14780 /len=2804	-	-	-	gi|298104087|ref|NP_001177110.1|/1.7173e-153/chromosome 15 open reading frame 29 [Sus scrofa]
gnl|UG|Ssc#S18555882	4	1.15	0	0	0	0	BX924533 Sus Scrofa library (scan) Sus scrofa cDNA clone scan0015.h.14 5prim, mRNA sequence /clone=scan0015.h.14 /clone_end=5' /gb=BX924533 /gi=90232395 /ug=Ssc.85070 /len=890	GO:0005815//microtubule organizing center;GO:0042995//cell projection	GO:0004672//protein kinase activity;GO:0015631//tubulin binding;GO:0032182//small conjugating protein binding;GO:0032559	GO:0012501//programmed cell death;GO:0048731;GO:0006796//phosphate metabolic process;GO:0000226//microtubule cytoskeleton organization;GO:0006464//protein modification process	gi|296234095|ref|XP_002762282.1|/1.31128e-91/PREDICTED: MAP/microtubule affinity-regulating kinase 4 [Callithrix jacchus]
gnl|UG|Ssc#S58314384	4	1.15	3	0.86	0	0	PREDICTED: Sus scrofa ring finger protein 38 (RNF38), mRNA /cds=p(112,1662) /gb=XM_003122017 /gi=311246050 /ug=Ssc.38191 /len=1834	GO:0042995//cell projection	GO:0046914//transition metal ion binding	-	gi|311246051|ref|XP_003122065.1|/0/PREDICTED: RING finger protein 38-like [Sus scrofa]
gnl|UG|Ssc#S20936693	11	3.17	39	11.15	25	7.51	AJ648416 CSEQRAN19 Sus scrofa cDNA clone C0003264_J15, mRNA sequence /clone=C0003264_J15 /gb=AJ648416 /gi=49325261 /ug=Ssc.74100 /len=499	GO:0043234//protein complex;GO:0005770//late endosome;GO:0044421//extracellular region part	GO:0046872//metal ion binding	GO:0051707//response to other organism;GO:0006875//cellular metal ion homeostasis;GO:0048232//male gamete generation;GO:0070838//divalent metal ion transport;GO:0043066//negative regulation of apoptosis	gi|6678437|ref|NP_033455.1|/6.76242e-88/translationally-controlled tumor protein [Mus musculus]
gnl|UG|Ssc#S55323869	0	0	7	2	0	0	Sus scrofa mRNA, clone:AMP010047F04, expressed in alveolar macrophages /gb=AK343792 /gi=288781003 /ug=Ssc.76735 /len=1814	-	-	-	gi|311262615|ref|XP_003129269.1|/5.88295e-125/PREDICTED: TNFAIP3-interacting protein 3-like [Sus scrofa]
gnl|UG|Ssc#S58311770	0	0	0	0	3	0.9	PREDICTED: Sus scrofa glyoxylate reductase 1 homolog (Arabidopsis) (GLYR1), mRNA /cds=p(1,1662) /gb=XM_003124627 /gi=311251577 /ug=Ssc.18242 /len=1662	GO:0043231//intracellular membrane-bounded organelle	GO:0003676//nucleic acid binding;GO:0042393//histone binding;GO:0016616//oxidoreductase activity, acting on the CH-OH group of donors, NAD or NADP as acceptor;GO:0048037//cofactor binding	GO:0006007//glucose catabolic process	gi|311251578|ref|XP_003124675.1|/0/PREDICTED: putative oxidoreductase GLYR1-like [Sus scrofa]
gnl|UG|Ssc#S23755889	0	0	0	0	3	0.9	1112791 MARC 4PIG Sus scrofa cDNA 3', mRNA sequence /clone_end=3' /gb=DN113508 /gi=59807241 /ug=Ssc.81610 /len=771	-	-	-	-
gnl|UG|Ssc#S58304651	15	4.32	2	0.57	14	4.21	PREDICTED: Sus scrofa UTP6, small subunit (SSU) processome component, homolog (yeast) (UTP6), mRNA /cds=p(102,1898) /gb=XM_003131746 /gi=311267904 /ug=Ssc.6804 /len=3584	GO:0031981//nuclear lumen	GO:0005488//binding	GO:0042254//ribosome biogenesis;GO:0010467//gene expression	gi|311267905|ref|XP_003131794.1|/0/PREDICTED: u3 small nucleolar RNA-associated protein 6 homolog [Sus scrofa]
gnl|UG|Ssc#S58314823	14	4.03	16	4.57	25	7.51	PREDICTED: Sus scrofa jmjC domain-containing protein 7-like (LOC100523297), mRNA /cds=p(1,900) /gb=XM_003121605 /gi=311244933 /ug=Ssc.91195 /len=1285	-	-	-	gi|311244934|ref|XP_003121653.1|/1.83384e-180/PREDICTED: jmjC domain-containing protein 7-like [Sus scrofa]
gnl|UG|Ssc#S17504265	12	3.45	0	0	7	2.1	880065 MARC 4PIG Sus scrofa cDNA 5', mRNA sequence /clone_end=5' /gb=CF791721 /gi=37796282 /ug=Ssc.75106 /len=593	GO:0044444//cytoplasmic part	GO:0008047//enzyme activator activity;GO:0043169//cation binding	GO:0009966//regulation of signal transduction;GO:0035556//intracellular signal transduction	gi|302393539|ref|NP_001180579.1|/1.08743e-23/N-chimaerin [Felis catus]
gnl|UG|Ssc#S35164619	63	18.14	21	6	42	12.62	Sus scrofa mRNA, clone:UTR010052F09, expressed in uterus /gb=AK240306 /gi=115555107 /ug=Ssc.36224 /len=2035	-	-	-	gi|73968495|ref|XP_531644.2|/0/PREDICTED: similar to R3H domain protein KIAA1002 isoform 2 [Canis familiaris]
gnl|UG|Ssc#S58303524	0	0	0	0	0	0	PREDICTED: Sus scrofa RILP-like protein 2-like (LOC100518937), mRNA /cds=p(360,1043) /gb=XM_003132867 /gi=311270575 /ug=Ssc.11089 /len=2156	GO:0044444//cytoplasmic part;GO:0016020//membrane	GO:0005515//protein binding	-	gi|311270576|ref|XP_003132915.1|/7.5188e-106/PREDICTED: RILP-like protein 2-like [Sus scrofa]
gnl|UG|Ssc#S16515227	6	1.73	2	0.57	8	2.4	808232 MARC 3PIG Sus scrofa cDNA 3', mRNA sequence /clone_end=3' /gb=CF178727 /gi=33290503 /ug=Ssc.82995 /len=508	GO:0005626//insoluble fraction;GO:0031981//nuclear lumen;GO:0044459//plasma membrane part;GO:0042995//cell projection	GO:0005488//binding;GO:0016248//channel inhibitor activity	GO:0048519;GO:0051234//establishment of localization;GO:0006351//transcription, DNA-dependent;GO:0022600//digestive system process	gi|47523258|ref|NP_998958.1|/1.22068e-23/regulatory solute carrier protein family 1 member 1 [Sus scrofa]
gnl|UG|Ssc#S40284472	7	2.02	4	1.14	15	4.51	rmed03c_a16.y1 med Sus scrofa cDNA 5', mRNA sequence /clone_end=5' /gb=EW379379 /gi=182787712 /ug=Ssc.2810 /len=700	GO:0043231//intracellular membrane-bounded organelle;GO:0031234//extrinsic to internal side of plasma membrane	GO:0017111//nucleoside-triphosphatase activity;GO:0060089	GO:0007267//cell-cell signaling;GO:0033762//response to glucagon stimulus;GO:0009207;GO:0015980//energy derivation by oxidation of organic compounds;GO:0007166//cell surface receptor linked signaling pathway	gi|4885287|ref|NP_005265.1|/2.91408e-30/guanine nucleotide-binding protein G(I)/G(S)/G(O) subunit gamma-5 precursor [Homo sapiens]
gnl|UG|Ssc#S35172811	6	1.73	0	0	0	0	Sus scrofa mRNA, clone:AMP010090G10, expressed in alveolar macrophage /gb=AK231079 /gi=115547024 /ug=Ssc.39693 /len=2197	GO:0005626//insoluble fraction;GO:0044297//cell body;GO:0030425//dendrite;GO:0031224//intrinsic to membrane;GO:0005578//proteinaceous extracellular matrix;GO:0019866//organelle inner membrane;GO:0044459//plasma membrane part	GO:0016597//amino acid binding;GO:0005310//dicarboxylic acid transmembrane transporter activity;GO:0015291//secondary active transmembrane transporter activity;GO:0005313//L-glutamate transmembrane transporter activity	GO:0015813//L-glutamate transport;GO:0043090//amino acid import;GO:0050954//sensory perception of mechanical stimulus;GO:0008652//cellular amino acid biosynthetic process;GO:0000904//cell morphogenesis involved in differentiation;GO:0007638//mechanosensory behavior;GO:0001101//response to acid;GO:0021675//nerve development;GO:0050804//regulation of synaptic transmission;GO:0001505//regulation of …	gi|27807085|ref|NP_777025.1|/0/excitatory amino acid transporter 1 [Bos taurus]
gnl|UG|Ssc#S20938005	4	1.15	0	0	6	1.8	AJ649728 CSEQRAN19 Sus scrofa cDNA clone C0003273_E20, mRNA sequence /clone=C0003273_E20 /gb=AJ649728 /gi=49326573 /ug=Ssc.85620 /len=407	GO:0043231//intracellular membrane-bounded organelle;GO:0030529//ribonucleoprotein complex	GO:0005198//structural molecule activity	GO:0010467//gene expression	gi|157786606|ref|NP_001099251.1|/9.0686e-67/39S ribosomal protein L22, mitochondrial precursor [Rattus norvegicus]
gnl|UG|Ssc#S55243451	2	0.58	2	0.57	0	0	FS667602 full-length enriched swine cDNA library, adult hypothalamus Sus scrofa cDNA clone HTMT10048G02 5', mRNA sequence /clone=HTMT10048G02 /clone_end=5' /gb=FS667602 /gi=288232680 /ug=Ssc.70986 /len=800	GO:0015630//microtubule cytoskeleton;GO:0044444//cytoplasmic part;GO:0032432//actin filament bundle	GO:0017111//nucleoside-triphosphatase activity;GO:0032561	GO:0051259//protein oligomerization;GO:0009207	gi|73964981|ref|XP_540458.2|/5.7538e-140/PREDICTED: similar to Septin-9 (MLL septin-like fusion protein) (MLL septin-like fusion protein MSF-A) (Ovarian/Breast septin) (Ov/Br septin) (Septin D1) [Canis familiaris]
gnl|UG|Ssc#S58312697	2	0.58	2	0.57	4	1.2	PREDICTED: Sus scrofa collagen type IV alpha-3-binding protein-like (LOC100518474), mRNA /cds=p(1,2277) /gb=XM_003123707 /gi=311249677 /ug=Ssc.20371 /len=3169	GO:0043231//intracellular membrane-bounded organelle;GO:0044444//cytoplasmic part;GO:0031090//organelle membrane	GO:0035091//phosphatidylinositol binding;GO:0046625//sphingolipid binding;GO:0016301//kinase activity	GO:0006796//phosphate metabolic process;GO:0033554//cellular response to stress;GO:0043009//chordate embryonic development;GO:0048878//chemical homeostasis;GO:0003012//muscle system process;GO:0032989;GO:0009887//organ morphogenesis;GO:0023052//signaling;GO:0002376//immune system process;GO:0032365//intracellular lipid transport;GO:0007005//mitochondrion organization;GO:0046519;GO:0006464//protei…	gi|311249678|ref|XP_003123755.1|/0/PREDICTED: collagen type IV alpha-3-binding protein-like [Sus scrofa]
gnl|UG|Ssc#S35172209	0	0	0	0	2	0.6	Sus scrofa mRNA, clone:ITT010029H11, expressed in intestine /gb=AK231284 /gi=115547626 /ug=Ssc.1701 /len=2589	GO:0005770//late endosome;GO:0005764//lysosome;GO:0031224//intrinsic to membrane	GO:0043169//cation binding;GO:0003824//catalytic activity	GO:0051234//establishment of localization;GO:0006091//generation of precursor metabolites and energy	gi|311247532|ref|XP_003122687.1|/7.11315e-122/PREDICTED: cytochrome b ascorbate-dependent protein 3-like isoform 2 [Sus scrofa]
gnl|UG|Ssc#S55327440	8	2.3	0	0	6	1.8	Sus scrofa mRNA, clone:MLTL10053G07, expressed in longissimus /gb=AK347209 /gi=288576614 /ug=Ssc.49175 /len=1399	GO:0005667//transcription factor complex	GO:0046914//transition metal ion binding;GO:0005515//protein binding;GO:0001071//nucleic acid binding transcription factor activity;GO:0004674//protein serine/threonine kinase activity;GO:0003723//RNA binding;GO:0042623//ATPase activity, coupled	GO:0006397//mRNA processing;GO:0006352//transcription initiation, DNA-dependent;GO:0002029//desensitization of G-protein coupled receptor protein signaling pathway;GO:0006353//transcription termination, DNA-dependent;GO:0006289//nucleotide-excision repair;GO:0006354//transcription elongation, DNA-dependent;GO:0009416//response to light stimulus;GO:0045935	gi|109077529|ref|XP_001095474.1|/0/PREDICTED: general transcription factor IIH subunit 2 isoform 1 [Macaca mulatta]
gnl|UG|Ssc#S20945084	10	2.88	19	5.43	20	6.01	AJ656807 KN277 Sus scrofa cDNA clone C0005194_B11, mRNA sequence /clone=C0005194_B11 /gb=AJ656807 /gi=49340839 /ug=Ssc.5668 /len=671	-	-	-	-
gnl|UG|Ssc#S55326866	290	83.49	56	16.01	161	48.38	Sus scrofa mRNA, clone:OVR010097E11, expressed in ovary /gb=AK347785 /gi=288777960 /ug=Ssc.1498 /len=1086	GO:0043231//intracellular membrane-bounded organelle;GO:0000502//proteasome complex	GO:0004175//endopeptidase activity;GO:0005488//binding	GO:0043161//proteasomal ubiquitin-dependent protein catabolic process;GO:0051320;GO:0007050//cell cycle arrest;GO:0016070//RNA metabolic process;GO:0051439//regulation of ubiquitin-protein ligase activity involved in mitotic cell cycle;GO:0006520//cellular amino acid metabolic process;GO:0006915//apoptosis;GO:0030330//DNA damage response, signal transduction by p53 class mediator;GO:0051704	gi|194038905|ref|XP_001924480.1|/2.59215e-129/PREDICTED: proteasome subunit beta type-5 [Sus scrofa]
gnl|UG|Ssc#S35170622	16	4.61	9	2.57	6	1.8	Sus scrofa mRNA, clone:LNG010043C07, expressed in lung /gb=AK231893 /gi=115549217 /ug=Ssc.7239 /len=1565	GO:0043231//intracellular membrane-bounded organelle;GO:0044444//cytoplasmic part;GO:0000267//cell fraction	GO:0016842	GO:0051259//protein oligomerization;GO:0031667//response to nutrient levels;GO:0045333//cellular respiration;GO:0009168//purine ribonucleoside monophosphate biosynthetic process;GO:0009112	gi|282277831|gb|ADA82235.1|/0/adenylosuccinate lyase [Sus scrofa]
gnl|UG|Ssc#S46876606	2	0.58	0	0	2	0.6	PREDICTED: Sus scrofa protein-tyrosine sulfotransferase 2-like (LOC100154448), mRNA /cds=p(154,1287) /gb=XM_001927270 /gi=311270838 /ug=Ssc.21571 /len=1796	GO:0012505//endomembrane system;GO:0043231//intracellular membrane-bounded organelle;GO:0031224//intrinsic to membrane;GO:0005626//insoluble fraction	GO:0008146//sulfotransferase activity	GO:0006477//protein sulfation	gi|297260774|ref|XP_001105516.2|/0/PREDICTED: protein-tyrosine sulfotransferase 2-like [Macaca mulatta]
gnl|UG|Ssc#S23693612	4	1.15	2	0.57	0	0	1100536 MARC 4PIG Sus scrofa cDNA 3', mRNA sequence /clone_end=3' /gb=DN104715 /gi=59779038 /ug=Ssc.87035 /len=770	-	-	-	-
gnl|UG|Ssc#S58310516	23	6.62	24	6.86	12	3.61	PREDICTED: Sus scrofa RNA-binding protein 40-like (LOC100522864), mRNA /cds=p(354,1901) /gb=XM_003125883 /gi=311254709 /ug=Ssc.2922 /len=3589	-	-	-	gi|311254710|ref|XP_003125931.1|/0/PREDICTED: RNA-binding protein 40-like [Sus scrofa]
gnl|UG|Ssc#S58308813	0	0	3	0.86	2	0.6	PREDICTED: Sus scrofa procollagen-lysine,2-oxoglutarate 5-dioxygenase 1-like (LOC100525583), mRNA /cds=p(52,2229) /gb=XM_003127577 /gi=311258477 /ug=Ssc.23519 /len=3185	GO:0005789//endoplasmic reticulum membrane	GO:0019842//vitamin binding;GO:0046914//transition metal ion binding;GO:0042802//identical protein binding;GO:0016701//oxidoreductase activity, acting on single donors with incorporation of molecular oxygen;GO:0070815//peptidyl-lysine 5-dioxygenase activity	GO:0009888//tissue development;GO:0009067//aspartate family amino acid biosynthetic process;GO:0043412;GO:0006950//response to stress	gi|311258478|ref|XP_003127625.1|/0/PREDICTED: procollagen-lysine,2-oxoglutarate 5-dioxygenase 1-like [Sus scrofa]
gnl|UG|Ssc#S23759718	10	2.88	7	2	10	3.01	1116993 MARC 4PIG Sus scrofa cDNA 5', mRNA sequence /clone_end=5' /gb=DN117337 /gi=59811597 /ug=Ssc.19276 /len=801	GO:0000267//cell fraction;GO:0005635//nuclear envelope	GO:0030695//GTPase regulator activity;GO:0022892;GO:0017016//Ras GTPase binding	GO:0051704;GO:0023052//signaling;GO:0006605//protein targeting	gi|297689296|ref|XP_002822070.1|/3.75554e-115/PREDICTED: LOW QUALITY PROTEIN: importin-7-like [Pongo abelii]
gnl|UG|Ssc#S35168173	0	0	0	0	3	0.9	Sus scrofa mRNA, clone:THY010053D05, expressed in thymus /gb=AK238981 /gi=115551517 /ug=Ssc.67781 /len=1305	GO:0000152//nuclear ubiquitin ligase complex	-	GO:0032446//protein modification by small protein conjugation;GO:0000087//M phase of mitotic cell cycle	gi|298160956|ref|NP_001177154.1|/1.00287e-40/anaphase promoting complex subunit 16 [Sus scrofa]
gnl|UG|Ssc#S23763374	5	1.44	9	2.57	17	5.11	1121057 MARC 4PIG Sus scrofa cDNA 3', mRNA sequence /clone_end=3' /gb=DN120993 /gi=59815272 /ug=Ssc.81509 /len=840	-	-	-	-
gnl|UG|Ssc#S58310000	16	4.61	6	1.72	15	4.51	PREDICTED: Sus scrofa importin 8 (IPO8), mRNA /cds=p(1,3327) /gb=XM_003126400 /gi=311255975 /ug=Ssc.73746 /len=3327	GO:0043231//intracellular membrane-bounded organelle	GO:0022892;GO:0017016//Ras GTPase binding;GO:0005049//nuclear export signal receptor activity	GO:0023052//signaling;GO:0015031//protein transport	gi|311255976|ref|XP_003126448.1|/0/PREDICTED: importin-8-like [Sus scrofa]
gnl|UG|Ssc#S40430181	16	4.61	16	4.57	20	6.01	rrec24_o24.y1 rec Sus scrofa cDNA 5', mRNA sequence /clone_end=5' /gb=EW524787 /gi=183116610 /ug=Ssc.40496 /len=583	-	-	-	-
gnl|UG|Ssc#S58304054	102	29.37	100	28.58	110	33.06	PREDICTED: Sus scrofa ADP-ribosylation factor-like protein 8B-like (LOC100515580), mRNA /cds=p(1,735) /gb=XM_003132343 /gi=311269209 /ug=Ssc.7608 /len=3072	GO:0005764//lysosome;GO:0015630//microtubule cytoskeleton;GO:0005770//late endosome;GO:0044430//cytoskeletal part	GO:0017111//nucleoside-triphosphatase activity;GO:0032561;GO:0015631//tubulin binding	GO:0035556//intracellular signal transduction;GO:0000087//M phase of mitotic cell cycle;GO:0009207	gi|311269210|ref|XP_003132391.1|/5.20409e-135/PREDICTED: ADP-ribosylation factor-like protein 8B-like [Sus scrofa]
gnl|UG|Ssc#S35166609	0	0	0	0	2	0.6	Sus scrofa mRNA, clone:THY010125E10, expressed in thymus /gb=AK239716 /gi=115553130 /ug=Ssc.14255 /len=1241	GO:0043232;GO:0044444//cytoplasmic part;GO:0016020//membrane	GO:0004857//enzyme inhibitor activity	GO:0065008;GO:0043409//negative regulation of MAPKKK cascade;GO:0006897//endocytosis	gi|9910544|ref|NP_064624.1|/9.30058e-41/CDC42 small effector protein 1 [Homo sapiens]
gnl|UG|Ssc#S35173892	66	19	74	21.15	42	12.62	Sus scrofa mRNA, clone:SPL010033H08, expressed in spleen /gb=AK237384 /gi=115545943 /ug=Ssc.1446 /len=1809	GO:0043231//intracellular membrane-bounded organelle;GO:0016020//membrane;GO:0031410//cytoplasmic vesicle	GO:0031267//small GTPase binding	GO:0048017//inositol lipid-mediated signaling;GO:0031294;GO:0006796//phosphate metabolic process;GO:0007169//transmembrane receptor protein tyrosine kinase signaling pathway	gi|301761886|ref|XP_002916361.1|/0/PREDICTED: target of rapamycin complex 2 subunit MAPKAP1-like isoform 1 [Ailuropoda melanoleuca]
gnl|UG|Ssc#S58309833	0	0	5	1.43	0	0	PREDICTED: Sus scrofa tubby-related protein 3-like (LOC100511196), mRNA /cds=p(36,1514) /gb=XM_003126566 /gi=311256354 /ug=Ssc.4332 /len=1751	GO:0016020//membrane;GO:0005930//axoneme	GO:0035091//phosphatidylinositol binding	GO:0006351//transcription, DNA-dependent;GO:0014020;GO:0043010//camera-type eye development;GO:0030326//embryonic limb morphogenesis;GO:0009887//organ morphogenesis;GO:0008589//regulation of smoothened signaling pathway;GO:0021513//spinal cord dorsal/ventral patterning	gi|311256355|ref|XP_003126614.1|/0/PREDICTED: tubby-related protein 3-like [Sus scrofa]
gnl|UG|Ssc#S55326826	3	0.86	0	0	0	0	Sus scrofa mRNA, clone:OVR010104D11, expressed in ovary /gb=AK347825 /gi=288778000 /ug=Ssc.47490 /len=2519	GO:0044444//cytoplasmic part	GO:0005488//binding	GO:0022402//cell cycle process	gi|194221645|ref|XP_001495595.2|/1.56219e-174/PREDICTED: centrosomal protein 70kDa [Equus caballus]
gnl|UG|Ssc#S35164371	5	1.44	7	2	8	2.4	Sus scrofa mRNA, clone:MLN010083E10, expressed in mesenteric lymph node /gb=AK233968 /gi=115555355 /ug=Ssc.27566 /len=1427	GO:0031981//nuclear lumen	GO:0019842//vitamin binding;GO:0016706//oxidoreductase activity, acting on paired donors, with incorporation or reduction of molecular oxygen, 2-oxoglutarate as one donor, and incorporation of one atom each of oxygen into both donors;GO:0016701//oxidoreductase activity, acting on single donors with incorporation of molecular oxygen;GO:0003677//DNA binding;GO:0004518//nuclease activity;GO:0005506/…	GO:0006281//DNA repair;GO:0035511//oxidative DNA demethylation	gi|21040275|ref|NP_631917.1|/3.87366e-158/alpha-ketoglutarate-dependent dioxygenase alkB homolog 3 [Homo sapiens]
gnl|UG|Ssc#S35328925	362	104.22	263	75.18	209	62.81	SusFleck_BFN_0021_0024_5_pCNS_B06 SusFleck Backfat Normalized Sus scrofa cDNA clone 0021_0024_B06 5', mRNA sequence /clone=0021_0024_B06 /clone_end=5' /gb=DT327317 /gi=116339560 /ug=Ssc.21627 /len=817	-	-	-	-
gnl|UG|Ssc#S58311163	4	1.15	4	1.14	9	2.7	PREDICTED: Sus scrofa HEAT repeat containing 5B, transcript variant 1 (HEATR5B), mRNA /cds=p(1,6213) /gb=XM_003125238 /gi=311252824 /ug=Ssc.24785 /len=6805	-	-	-	gi|311252825|ref|XP_003125286.1|/0/PREDICTED: HEAT repeat-containing protein 5B-like isoform 1 [Sus scrofa]
gnl|UG|Ssc#S58302515	9	2.59	2	0.57	9	2.7	PREDICTED: Sus scrofa DnaJ (Hsp40) homolog, subfamily C, member 21 (DNAJC21), mRNA /cds=p(175,1773) /gb=XM_003133880 /gi=311273566 /ug=Ssc.25237 /len=2092	GO:0030529//ribonucleoprotein complex	GO:0046914//transition metal ion binding;GO:0005515//protein binding	GO:0044267//cellular protein metabolic process	gi|311273567|ref|XP_003133928.1|/0/PREDICTED: dnaJ homolog subfamily C member 21-like [Sus scrofa]
gnl|UG|Ssc#S35172318	20	5.76	5	1.43	21	6.31	Sus scrofa mRNA, clone:TCH010008H09, expressed in trachea /gb=AK237899 /gi=115547517 /ug=Ssc.58000 /len=1564	GO:0043231//intracellular membrane-bounded organelle;GO:0043234//protein complex;GO:0044425//membrane part;GO:0044444//cytoplasmic part	GO:0005126//cytokine receptor binding;GO:0019787//small conjugating protein ligase activity	GO:0019941//modification-dependent protein catabolic process;GO:0016567//protein ubiquitination;GO:0007179//transforming growth factor beta receptor signaling pathway	gi|291406393|ref|XP_002719254.1|/0/PREDICTED: SMAD specific E3 ubiquitin protein ligase 2-like [Oryctolagus cuniculus]
gnl|UG|Ssc#S46879850	13	3.74	13	3.72	13	3.91	PREDICTED: Sus scrofa suppressor of IKK epsilon (LOC100156436), mRNA /cds=p(82,705) /gb=XM_001924186 /gi=311254532 /ug=Ssc.47230 /len=1828	GO:0044444//cytoplasmic part	GO:0005488//binding	-	gi|194036419|ref|XP_001924221.1|/3.07492e-97/PREDICTED: suppressor of IKBKE 1 [Sus scrofa]
gnl|UG|Ssc#S35166354	2	0.58	3	0.86	3	0.9	Sus scrofa mRNA, clone:OVRM10206D03, expressed in ovary /gb=AK236587 /gi=115553384 /ug=Ssc.4204 /len=1826	GO:0000267//cell fraction;GO:0044444//cytoplasmic part	GO:0048029//monosaccharide binding;GO:0043169//cation binding;GO:0035251//UDP-glucosyltransferase activity	GO:0005977//glycogen metabolic process;GO:0019318//hexose metabolic process	gi|114052881|ref|NP_001039332.1|/0/glycogenin-1 [Bos taurus]
gnl|UG|Ssc#S58312523	4	1.15	0	0	0	0	PREDICTED: Sus scrofa centrosomal protein of 120 kDa-like (LOC100511682), mRNA /cds=p(117,3077) /gb=XM_003123877 /gi=311250034 /ug=Ssc.43671 /len=4697	GO:0005815//microtubule organizing center	GO:0005515//protein binding	GO:0021846//cell proliferation in forebrain;GO:0021543//pallium development;GO:0007051//spindle organization;GO:0008104//protein localization	gi|311250035|ref|XP_003123925.1|/0/PREDICTED: centrosomal protein of 120 kDa-like [Sus scrofa]
gnl|UG|Ssc#S35167309	5	1.44	0	0	4	1.2	Sus scrofa mRNA, clone:OVRM10192F09, expressed in ovary /gb=AK236435 /gi=115552430 /ug=Ssc.2439 /len=1769	GO:0031981//nuclear lumen	-	-	gi|296235408|ref|XP_002762886.1|/0/PREDICTED: WD repeat-containing protein 13-like isoform 2 [Callithrix jacchus]
gnl|UG|Ssc#S35166612	0	0	2	0.57	0	0	Sus scrofa mRNA, clone:THY010125D01, expressed in thymus /gb=AK239713 /gi=115553127 /ug=Ssc.48678 /len=1461	GO:0005875//microtubule associated complex	-	GO:0031023//microtubule organizing center organization;GO:0007051//spindle organization;GO:0000087//M phase of mitotic cell cycle	gi|28207861|emb|CAD62584.1|/5.44152e-131/unnamed protein product [Homo sapiens]
gnl|UG|Ssc#S58303714	5	1.44	0	0	4	1.2	PREDICTED: Sus scrofa poliovirus receptor-related protein 3-like (LOC100518152), mRNA /cds=p(1,1416) /gb=XM_003132685 /gi=311270016 /ug=Ssc.27518 /len=1416	GO:0005911//cell-cell junction;GO:0031224//intrinsic to membrane	GO:0042802//identical protein binding	GO:0002088//lens development in camera-type eye;GO:0045216//cell-cell junction organization;GO:0016337//cell-cell adhesion;GO:0009653//anatomical structure morphogenesis;GO:0019953//sexual reproduction	gi|311270017|ref|XP_003132733.1|/0/PREDICTED: poliovirus receptor-related protein 3-like [Sus scrofa]
gnl|UG|Ssc#S55325996	8	2.3	12	3.43	6	1.8	Sus scrofa mRNA, clone:OVRM10223B01, expressed in ovary /gb=AK348655 /gi=288778830 /ug=Ssc.3261 /len=1572	-	-	-	-
gnl|UG|Ssc#S58308370	6	1.73	0	0	4	1.2	PREDICTED: Sus scrofa leucine rich repeat containing 41 (LRRC41), mRNA /cds=p(1,2442) /gb=XM_003128024 /gi=311259389 /ug=Ssc.29387 /len=2928	-	-	-	gi|311259390|ref|XP_003128072.1|/0/PREDICTED: leucine-rich repeat-containing protein 41-like [Sus scrofa]
gnl|UG|Ssc#S46876216	3	0.86	2	0.57	2	0.6	PREDICTED: Sus scrofa pleckstrin homology domain-containing family A member 3-like (LOC100154010), mRNA /cds=p(87,989) /gb=XM_001925845 /gi=311272718 /ug=Ssc.9636 /len=2454	GO:0044424//intracellular part	GO:0035091//phosphatidylinositol binding	-	gi|311272719|ref|XP_001925880.2|/7.80749e-155/PREDICTED: pleckstrin homology domain-containing family A member 3-like [Sus scrofa]
gnl|UG|Ssc#S58311027	0	0	0	0	5	1.5	PREDICTED: Sus scrofa protein FAM49A-like (LOC100518011), mRNA /cds=p(165,1136) /gb=XM_003125345 /gi=311253099 /ug=Ssc.41061 /len=2764	GO:0044464//cell part	-	-	gi|148666026|gb|EDK98442.1|/0/DNA segment, Chr 12, ERATO Doi 553, expressed, isoform CRA_b [Mus musculus]
gnl|UG|Ssc#S58304373	7	2.02	2	0.57	0	0	PREDICTED: Sus scrofa zinc finger protein 287-like (LOC100524396), mRNA /cds=p(1,1983) /gb=XM_003132027 /gi=311268474 /ug=Ssc.95115 /len=1983	GO:0043231//intracellular membrane-bounded organelle	GO:0030528//transcription regulator activity;GO:0046914//transition metal ion binding;GO:0003676//nucleic acid binding;GO:0001071//nucleic acid binding transcription factor activity	GO:0006351//transcription, DNA-dependent;GO:0001817//regulation of cytokine production	gi|311268475|ref|XP_003132075.1|/0/PREDICTED: zinc finger protein 287-like [Sus scrofa]
gnl|UG|Ssc#S58311377	0	0	0	0	0	0	PREDICTED: Sus scrofa uncharacterized protein C2orf78-like (LOC100520833), mRNA /cds=p(1,2682) /gb=XM_003125029 /gi=311252386 /ug=Ssc.88629 /len=2682	-	-	-	gi|311252387|ref|XP_003125077.1|/0/PREDICTED: uncharacterized protein C2orf78-like [Sus scrofa]
gnl|UG|Ssc#S46879303	851	245.01	358	102.33	595	178.81	PREDICTED: Sus scrofa ATP synthase, H+ transporting, mitochondrial F1 complex, beta polypeptide (ATP5B), mRNA /cds=p(50,1636) /gb=XM_001929410 /gi=311255710 /ug=Ssc.279 /len=1799	GO:0005759//mitochondrial matrix;GO:0000275//mitochondrial proton-transporting ATP synthase complex, catalytic core F(1)	GO:0042287//MHC protein binding;GO:0019829//cation-transporting ATPase activity;GO:0015078//hydrogen ion transmembrane transporter activity;GO:0046872//metal ion binding;GO:0032559;GO:0043498//cell surface binding;GO:0015662//ATPase activity, coupled to transmembrane movement of ions, phosphorylative mechanism;GO:0004888//transmembrane receptor activity	GO:0009180;GO:0015988//energy coupled proton transport, against electrochemical gradient;GO:0006929//substrate-dependent cell migration;GO:0022900//electron transport chain;GO:0023052//signaling;GO:0009207;GO:0015986//ATP synthesis coupled proton transport;GO:0006897//endocytosis;GO:0030641//regulation of cellular pH;GO:0048646//anatomical structure formation involved in morphogenesis;GO:0006839/…	gi|194037554|ref|XP_001929445.1|/0/PREDICTED: ATP synthase subunit beta, mitochondrial [Sus scrofa]
gnl|UG|Ssc#S35170331	12	3.45	0	0	15	4.51	Sus scrofa mRNA, clone:OVRM10090H08, expressed in ovary /gb=AK235530 /gi=115549508 /ug=Ssc.52039 /len=2542	GO:0035097//histone methyltransferase complex;GO:0016585//chromatin remodeling complex	GO:0043169//cation binding;GO:0018024//histone-lysine N-methyltransferase activity;GO:0043565//sequence-specific DNA binding	GO:0034968//histone lysine methylation;GO:0048545//response to steroid hormone stimulus;GO:0033554//cellular response to stress;GO:0048534;GO:0006351//transcription, DNA-dependent;GO:0008283//cell proliferation	gi|194226432|ref|XP_001492099.2|/0/PREDICTED: similar to ash2-like [Equus caballus]
gnl|UG|Ssc#S55322893	42	12.09	237	67.75	54	16.23	Sus scrofa mRNA, clone:TCH010005F09, expressed in trachea /gb=AK350650 /gi=288781979 /ug=Ssc.15245 /len=1924	-	-	-	-
gnl|UG|Ssc#S55934052	0	0	4	1.14	0	0	Sus scrofa regulator of G-protein signaling 4 (RGS4), mRNA /cds=p(120,737) /gb=NM_001185184 /gi=297747293 /ug=Ssc.6384 /len=2912	GO:0005626//insoluble fraction;GO:0044444//cytoplasmic part;GO:0016020//membrane	GO:0008047//enzyme activator activity;GO:0060089;GO:0005515//protein binding	GO:0043087//regulation of GTPase activity;GO:0000165//MAPKKK cascade;GO:0007186//G-protein coupled receptor protein signaling pathway	gi|156416012|ref|NP_001095915.1|/1.45438e-107/regulator of G-protein signaling 4 isoform 1 [Homo sapiens]
gnl|UG|Ssc#S18378149	2	0.58	0	0	0	0	922625 MARC 4PIG Sus scrofa cDNA 5', mRNA sequence /clone_end=5' /gb=CK458262 /gi=40829543 /ug=Ssc.54218 /len=842	-	GO:0005488//binding	-	gi|296482103|gb|DAA24218.1|/5.98305e-106/surfeit 2-like [Bos taurus]
gnl|UG|Ssc#S55325284	0	0	2	0.57	0	0	Sus scrofa mRNA, clone:PTG010056G05, expressed in pituitary gland /gb=AK349367 /gi=288779542 /ug=Ssc.16173 /len=986	-	-	-	-
gnl|UG|Ssc#S55323234	4	1.15	0	0	0	0	Sus scrofa mRNA, clone:SPL010082B06, expressed in spleen /gb=AK350508 /gi=288781638 /ug=Ssc.4552 /len=3229	GO:0034385;GO:0043231//intracellular membrane-bounded organelle;GO:0005626//insoluble fraction;GO:0031224//intrinsic to membrane;GO:0012505//endomembrane system;GO:0044444//cytoplasmic part	GO:0005515//protein binding;GO:0030295//protein kinase activator activity;GO:0030228//lipoprotein particle receptor activity;GO:0030169//low-density lipoprotein particle binding;GO:0046872//metal ion binding	GO:0032496//response to lipopolysaccharide;GO:0016125//sterol metabolic process;GO:0032868//response to insulin stimulus;GO:0007611//learning or memory;GO:0034381//plasma lipoprotein particle clearance;GO:0021543//pallium development;GO:0016192//vesicle-mediated transport;GO:0001666//response to hypoxia;GO:0007165//signal transduction;GO:0045860//positive regulation of protein kinase activity;GO:…	gi|148709700|gb|EDL41646.1|/0/very low density lipoprotein receptor, isoform CRA_b [Mus musculus]
gnl|UG|Ssc#S46880249	24	6.91	33	9.43	18	5.41	PREDICTED: Sus scrofa ring finger protein 139 (RNF139), mRNA /cds=p(1,1998) /gb=XM_001927531 /gi=311253397 /ug=Ssc.18398 /len=2726	GO:0031090//organelle membrane;GO:0043231//intracellular membrane-bounded organelle;GO:0031224//intrinsic to membrane	GO:0046914//transition metal ion binding;GO:0004871//signal transducer activity;GO:0003824//catalytic activity	GO:0016567//protein ubiquitination;GO:0023052//signaling	gi|194035593|ref|XP_001927566.1|/0/PREDICTED: e3 ubiquitin-protein ligase RNF139 [Sus scrofa]
gnl|UG|Ssc#S58311039	12	3.45	0	0	7	2.1	PREDICTED: Sus scrofa matrilin-3-like (LOC100516005), mRNA /cds=p(1,1467) /gb=XM_003125336 /gi=311253075 /ug=Ssc.60396 /len=1467	GO:0031012//extracellular matrix	GO:0005198//structural molecule activity;GO:0005488//binding	GO:0048731	gi|311253076|ref|XP_003125384.1|/0/PREDICTED: matrilin-3-like [Sus scrofa]
gnl|UG|Ssc#S58308743	144	41.46	262	74.89	112	33.66	PREDICTED: Sus scrofa ubiquitin protein ligase E3 component n-recognin 4 (UBR4), mRNA /cds=p(1,9849) /gb=XM_003127659 /gi=311258620 /ug=Ssc.1150 /len=10167	GO:0043232;GO:0043231//intracellular membrane-bounded organelle;GO:0031224//intrinsic to membrane	GO:0046914//transition metal ion binding;GO:0005515//protein binding;GO:0019787//small conjugating protein ligase activity	GO:0051704;GO:0032446//protein modification by small protein conjugation	gi|311258621|ref|XP_003127707.1|/0/PREDICTED: e3 ubiquitin-protein ligase UBR4-like [Sus scrofa]
gnl|UG|Ssc#S58314956	3	0.86	3	0.86	6	1.8	PREDICTED: Sus scrofa polymerase (DNA directed) iota (POLI), mRNA /cds=p(1,2217) /gb=XM_003121446 /gi=311244548 /ug=Ssc.18023 /len=2471	GO:0031981//nuclear lumen	GO:0043169//cation binding;GO:0003677//DNA binding;GO:0034061	GO:0006259//DNA metabolic process	gi|311244549|ref|XP_003121494.1|/0/PREDICTED: DNA polymerase iota-like [Sus scrofa]
gnl|UG|Ssc#S55327632	4	1.15	0	0	4	1.2	Sus scrofa S-phase kinase-associated protein 2 (p45) (SKP2), mRNA /cds=p(9,1283) /gb=NM_001171755 /gi=284520929 /ug=Ssc.22189 /len=1402	GO:0031981//nuclear lumen;GO:0031461//cullin-RING ubiquitin ligase complex	GO:0016772//transferase activity, transferring phosphorus-containing groups;GO:0005488//binding;GO:0019787//small conjugating protein ligase activity	GO:0043161//proteasomal ubiquitin-dependent protein catabolic process;GO:0031668//cellular response to extracellular stimulus;GO:0030520//estrogen receptor signaling pathway;GO:0006796//phosphate metabolic process;GO:0051320;GO:0016567//protein ubiquitination;GO:0010629//negative regulation of gene expression;GO:0008284//positive regulation of cell proliferation	gi|284520930|ref|NP_001165226.1|/0/S-phase kinase-associated protein 2 [Sus scrofa]
gnl|UG|Ssc#S35170159	45	12.96	14	4	45	13.52	Sus scrofa mRNA, clone:LNG010058B11, expressed in lung /gb=AK231959 /gi=115549680 /ug=Ssc.6208 /len=1275	GO:0044421//extracellular region part	GO:0046914//transition metal ion binding	GO:0048534;GO:0008283//cell proliferation	gi|118601892|ref|NP_001073117.1|/1.15561e-126/cysteine-rich protein 2 [Bos taurus]
gnl|UG|Ssc#S58307854	2	0.58	0	0	0	0	PREDICTED: Sus scrofa copine-6-like (LOC100155292), mRNA /cds=p(335,2005) /gb=XM_003128536 /gi=311260972 /ug=Ssc.61742 /len=2005	GO:0043005//neuron projection;GO:0005626//insoluble fraction	GO:0046872//metal ion binding;GO:0005543//phospholipid binding	GO:0048731;GO:0006810//transport;GO:0007267//cell-cell signaling;GO:0044238//primary metabolic process	gi|311260973|ref|XP_003128584.1|/0/PREDICTED: LOW QUALITY PROTEIN: copine-6-like [Sus scrofa]
gnl|UG|Ssc#S40441672	24	6.91	8	2.29	7	2.1	rret28_f2.y1 ret Sus scrofa cDNA 5', mRNA sequence /clone_end=5' /gb=EW536278 /gi=183059548 /ug=Ssc.4694 /len=674	-	-	-	-
gnl|UG|Ssc#S19545784	43	12.38	48	13.72	21	6.31	951212 MARC 4PIG Sus scrofa cDNA 5', mRNA sequence /clone_end=5' /gb=CN161880 /gi=46176310 /ug=Ssc.51998 /len=919	-	-	-	gi|297294891|ref|XP_002804533.1|/1.09137e-18/PREDICTED: hypothetical protein LOC100427297 [Macaca mulatta]
gnl|UG|Ssc#S46877242	2	0.58	0	0	0	0	PREDICTED: Sus scrofa dynamin binding protein (DNMBP), mRNA /cds=p(1,4746) /gb=XM_001929395 /gi=311271731 /ug=Ssc.81235 /len=4746	GO:0005794//Golgi apparatus	GO:0005088//Ras guanyl-nucleotide exchange factor activity;GO:0005488//binding	GO:0007266//Rho protein signal transduction	gi|194041844|ref|XP_001929430.1|/0/PREDICTED: dynamin-binding protein [Sus scrofa]
gnl|UG|Ssc#S58308741	30	8.64	12	3.43	50	15.03	PREDICTED: Sus scrofa aflatoxin B1 aldehyde reductase member 2-like (LOC100511331), mRNA /cds=p(20,1129) /gb=XM_003127657 /gi=311258624 /ug=Ssc.2082 /len=1675	GO:0043231//intracellular membrane-bounded organelle	GO:0004033//aldo-keto reductase activity	GO:0044238//primary metabolic process;GO:0044237//cellular metabolic process	gi|311258625|ref|XP_003127705.1|/0/PREDICTED: LOW QUALITY PROTEIN: aflatoxin B1 aldehyde reductase member 2-like [Sus scrofa]
gnl|UG|Ssc#S55325694	0	0	2	0.57	0	0	Sus scrofa mRNA, clone:PBL010078H03, expressed in peripheral blood mononuclear cells /gb=AK348957 /gi=288779132 /ug=Ssc.55440 /len=1943	GO:0043231//intracellular membrane-bounded organelle;GO:0044444//cytoplasmic part	GO:0016859//cis-trans isomerase activity;GO:0005488//binding	GO:0050792//regulation of viral reproduction;GO:0044267//cellular protein metabolic process	gi|224549780|gb|ACN54007.1|/5.02699e-29/peptidylprolyl isomerase A [Scalopus aquaticus]
gnl|UG|Ssc#S58303762	0	0	0	0	0	0	PREDICTED: Sus scrofa protein disulfide-isomerase A5-like (LOC100519053), mRNA /cds=p(1,939) /gb=XM_003132635 /gi=311269906 /ug=Ssc.83104 /len=939	GO:0044432//endoplasmic reticulum part	GO:0016862//intramolecular oxidoreductase activity, interconverting keto- and enol-groups;GO:0015036//disulfide oxidoreductase activity	GO:0050896//response to stimulus;GO:0018904;GO:0044267//cellular protein metabolic process;GO:0019725//cellular homeostasis	gi|311269907|ref|XP_003132683.1|/3.15422e-162/PREDICTED: protein disulfide-isomerase A5-like [Sus scrofa]
gnl|UG|Ssc#S58304420	24	6.91	11	3.14	14	4.21	PREDICTED: Sus scrofa nuclear distribution protein nudE-like 1-like (LOC100511592), mRNA /cds=p(184,1221) /gb=XM_003131972 /gi=311268376 /ug=Ssc.11671 /len=2369	GO:0043005//neuron projection;GO:0005815//microtubule organizing center;GO:0045111//intermediate filament cytoskeleton;GO:0000776//kinetochore	GO:0015631//tubulin binding	GO:0032862//activation of Rho GTPase activity;GO:0051648//vesicle localization;GO:0007409//axonogenesis;GO:0045104//intermediate filament cytoskeleton organization;GO:0007067//mitosis;GO:0008088//axon cargo transport;GO:0001832//blastocyst growth;GO:0016477//cell migration	gi|73955651|ref|XP_850046.1|/0/PREDICTED: similar to nudE nuclear distribution gene E homolog like 1 (A. nidulans) isoform B isoform 1 [Canis familiaris]
gnl|UG|Ssc#S35164505	8	2.3	12	3.43	5	1.5	Sus scrofa mRNA, clone:MLN010045F11, expressed in mesenteric lymph node /gb=AK233836 /gi=115555221 /ug=Ssc.53846 /len=1154	GO:0031224//intrinsic to membrane;GO:0043234//protein complex;GO:0044459//plasma membrane part;GO:0030136//clathrin-coated vesicle;GO:0005768//endosome;GO:0042598//vesicular fraction	GO:0019905//syntaxin binding	GO:0006887//exocytosis;GO:0016044//cellular membrane organization;GO:0001881//receptor recycling;GO:0016197//endosome transport;GO:0065003;GO:0000904//cell morphogenesis involved in differentiation	gi|126337443|ref|XP_001375285.1|/1.5354e-34/PREDICTED: similar to cellubrevin [Monodelphis domestica]
gnl|UG|Ssc#S21573590	16	4.61	10	2.86	17	5.11	UMC-pd10en3-003-h10 Endometrium gilt D10 of estrous cycle pd10en Sus scrofa cDNA 3', mRNA sequence /clone_end=3' /gb=CO986557 /gi=51345824 /ug=Ssc.94935 /len=303	-	-	-	-
gnl|UG|Ssc#S46876062	116	33.4	57	16.29	114	34.26	PREDICTED: Sus scrofa Sorting nexin 5, transcript variant 1 (LOC100155390), mRNA /cds=p(184,1398) /gb=XM_001926487 /gi=311274409 /ug=Ssc.10133 /len=2638	GO:0005769//early endosome;GO:0031252//cell leading edge;GO:0012506//vesicle membrane;GO:0009898//internal side of plasma membrane;GO:0010008//endosome membrane;GO:0042995//cell projection	GO:0005543//phospholipid binding	GO:0006897//endocytosis	gi|311274408|ref|XP_003134314.1|/0/PREDICTED: sorting nexin-5 isoform 2 [Sus scrofa]
gnl|UG|Ssc#S29975731	4	1.15	0	0	2	0.6	PDUts1102C11 Porcine testis cDNA library I Sus scrofa cDNA clone PDUts1102C11 5' similar to homologue to ref|NM_022757.3| Homo sapiens hypothetical protein FLJ12892 (FLJ12892), mRNA, mRNA sequence /clone=PDUts1102C11 /clone_end=5' /gb=CV872389 /gi=84126349 /ug=Ssc.88425 /len=634	-	-	-	gi|301783201|ref|XP_002927017.1|/1.13727e-85/PREDICTED: coiled-coil domain-containing protein 14-like, partial [Ailuropoda melanoleuca]
gnl|UG|Ssc#S46877376	0	0	0	0	0	0	PREDICTED: Sus scrofa homeobox containing 1 (HMBOX1), mRNA /cds=p(370,1644) /gb=XM_001926736 /gi=311270414 /ug=Ssc.43040 /len=2448	GO:0043231//intracellular membrane-bounded organelle	GO:0030528//transcription regulator activity;GO:0001071//nucleic acid binding transcription factor activity;GO:0003677//DNA binding	GO:0006355//regulation of transcription, DNA-dependent	gi|311270415|ref|XP_001926771.2|/0/PREDICTED: LOW QUALITY PROTEIN: homeobox-containing protein 1 [Sus scrofa]
gnl|UG|Ssc#S26726878	12	3.45	12	3.43	16	4.81	AJ962962 KN404_2 Sus scrofa cDNA clone C0007752h21 5', mRNA sequence /clone=C0007752h21 /clone_end=5' /gb=AJ962962 /gi=74379778 /ug=Ssc.16613 /len=889	-	-	-	-
gnl|UG|Ssc#S19545458	4	1.15	0	0	6	1.8	950860 MARC 4PIG Sus scrofa cDNA 5', mRNA sequence /clone_end=5' /gb=CN161554 /gi=46175984 /ug=Ssc.57415 /len=888	-	-	-	-
gnl|UG|Ssc#S58309866	0	0	2	0.57	5	1.5	PREDICTED: Sus scrofa intermediate filament family orphan 1-like, transcript variant 1 (LOC100515778), mRNA /cds=p(11,1726) /gb=XM_003126530 /gi=311256282 /ug=Ssc.6958 /len=2799	-	-	-	gi|311256283|ref|XP_003126578.1|/0/PREDICTED: intermediate filament family orphan 1-like isoform 1 [Sus scrofa]
gnl|UG|Ssc#S31986131	0	0	0	0	3	0.9	BMILT075 Banna Minipig Inbred line liver tissue cDNA library Sus scrofa cDNA, mRNA sequence /gb=DY684977 /gi=89754013 /ug=Ssc.4173 /len=941	GO:0043231//intracellular membrane-bounded organelle	GO:0046914//transition metal ion binding;GO:0003676//nucleic acid binding	GO:0009987//cellular process	gi|297715125|ref|XP_002833950.1|/2.89956e-107/PREDICTED: zinc finger protein 592-like [Pongo abelii]
gnl|UG|Ssc#S46877209	0	0	0	0	0	0	PREDICTED: Sus scrofa CG8379 CG8379-PA (LOC100156620), mRNA /cds=p(1,2070) /gb=XM_001928158 /gi=194041910 /ug=Ssc.19626 /len=2848	GO:0031224//intrinsic to membrane	-	-	gi|194041911|ref|XP_001928193.1|/0/PREDICTED: UPF0668 protein C10orf76 [Sus scrofa]
gnl|UG|Ssc#S20116575	13	3.74	47	13.43	16	4.81	Sus scrofa CRY protein (CRY), mRNA /cds=p(36,1004) /gb=NM_213881 /gi=47523095 /ug=Ssc.9178 /len=1513	GO:0044444//cytoplasmic part	GO:0042802//identical protein binding;GO:0051287//NAD binding;GO:0016616//oxidoreductase activity, acting on the CH-OH group of donors, NAD or NADP as acceptor;GO:0005198//structural molecule activity	GO:0032787//monocarboxylic acid metabolic process	gi|47523096|ref|NP_999046.1|/8.64145e-172/lambda-crystallin homolog [Sus scrofa]
gnl|UG|Ssc#S58303063	0	0	0	0	2	0.6	PREDICTED: Sus scrofa UPF0636 protein C4orf41 homolog (LOC100515058), mRNA /cds=p(1,2580) /gb=XM_003133337 /gi=311272285 /ug=Ssc.86952 /len=2580	-	-	-	gi|311272286|ref|XP_003133385.1|/0/PREDICTED: UPF0636 protein C4orf41 homolog [Sus scrofa]
gnl|UG|Ssc#S35169214	8	2.3	6	1.72	12	3.61	Sus scrofa mRNA, clone:LVR010049F05, expressed in liver /gb=AK232455 /gi=115550625 /ug=Ssc.52086 /len=1219	GO:0043234//protein complex;GO:0031981//nuclear lumen	GO:0003712//transcription cofactor activity;GO:0003676//nucleic acid binding;GO:0016251//general RNA polymerase II transcription factor activity	GO:0006357//regulation of transcription from RNA polymerase II promoter	gi|194038506|ref|XP_001928077.1|/7.78063e-109/PREDICTED: mediator of RNA polymerase II transcription subunit 6 [Sus scrofa]
gnl|UG|Ssc#S35171042	18	5.18	12	3.43	17	5.11	Sus scrofa mRNA, clone:LNG010019G08, expressed in lung /gb=AK231755 /gi=115548797 /ug=Ssc.48461 /len=1999	GO:0044444//cytoplasmic part;GO:0000267//cell fraction	GO:0016884//carbon-nitrogen ligase activity, with glutamine as amido-N-donor;GO:0042802//identical protein binding;GO:0032559	GO:0009314//response to radiation;GO:0001101//response to acid;GO:0006915//apoptosis;GO:0034698//response to gonadotropin stimulus;GO:0009267//cellular response to starvation;GO:0009064//glutamine family amino acid metabolic process;GO:0014070//response to organic cyclic compound;GO:0048513//organ development;GO:0006528//asparagine metabolic process;GO:0007346//regulation of mitotic cell cycle	gi|264681434|ref|NP_001161112.1|/0/asparagine synthetase [Sus scrofa]
gnl|UG|Ssc#S16768369	0	0	0	0	2	0.6	836634 MARC 3PIG Sus scrofa cDNA 3', mRNA sequence /clone_end=3' /gb=CF365968 /gi=34169095 /ug=Ssc.70361 /len=626	GO:0043231//intracellular membrane-bounded organelle;GO:0015934//large ribosomal subunit	GO:0003676//nucleic acid binding;GO:0005198//structural molecule activity	GO:0006412//translation;GO:0019080;GO:0031016//pancreas development	gi|62654783|ref|XP_217361.3|/3.09542e-29/PREDICTED: ribosomal protein L10a-like [Rattus norvegicus]
gnl|UG|Ssc#S35169057	3	0.86	2	0.57	0	0	Sus scrofa mRNA, clone:OVRM10120G06, expressed in ovary /gb=AK235857 /gi=115550782 /ug=Ssc.84294 /len=1036	GO:0032991//macromolecular complex;GO:0043231//intracellular membrane-bounded organelle;GO:0005856//cytoskeleton;GO:0031252//cell leading edge;GO:0005924//cell-substrate adherens junction;GO:0044444//cytoplasmic part	GO:0008092//cytoskeletal protein binding	GO:0048858//cell projection morphogenesis;GO:0051259//protein oligomerization;GO:0007010//cytoskeleton organization;GO:0034330	gi|311248193|ref|XP_003123021.1|/6.38051e-98/PREDICTED: alpha-parvin-like [Sus scrofa]
gnl|UG|Ssc#S58302387	0	0	2	0.57	2	0.6	PREDICTED: Sus scrofa UPF0533 protein C5orf44 homolog (LOC100513053), mRNA /cds=p(304,1560) /gb=XM_003134010 /gi=311273826 /ug=Ssc.14158 /len=2888	-	-	-	gi|311273827|ref|XP_003134058.1|/0/PREDICTED: UPF0533 protein C5orf44 homolog [Sus scrofa]
gnl|UG|Ssc#S58329905	56	16.12	42	12.01	36	10.82	Sus scrofa Rho GDP dissociation inhibitor alpha (ARHGDIA) mRNA, complete cds /cds=p(75,689) /gb=HQ697265 /gi=315321425 /ug=Ssc.55483 /len=1881	GO:0043232;GO:0044459//plasma membrane part;GO:0044444//cytoplasmic part	GO:0005515//protein binding;GO:0008047//enzyme activator activity;GO:0005092//GDP-dissociation inhibitor activity	GO:0043087//regulation of GTPase activity;GO:0007265//Ras protein signal transduction;GO:0007155//cell adhesion;GO:0031346//positive regulation of cell projection organization;GO:0010769//regulation of cell morphogenesis involved in differentiation;GO:0007169//transmembrane receptor protein tyrosine kinase signaling pathway;GO:0008104//protein localization;GO:0009966//regulation of signal transdu…	gi|28603774|ref|NP_788823.1|/4.55134e-112/rho GDP-dissociation inhibitor 1 [Bos taurus]
gnl|UG|Ssc#S58309344	15	4.32	7	2	11	3.31	PREDICTED: Sus scrofa histone-lysine N-methyltransferase MLL4-like (LOC100520742), partial mRNA /cds=p(1,4958) /gb=XM_003127067 /gi=311257399 /ug=Ssc.4050 /len=5257	GO:0043231//intracellular membrane-bounded organelle;GO:0034708	GO:0046914//transition metal ion binding;GO:0018024//histone-lysine N-methyltransferase activity;GO:0001071//nucleic acid binding transcription factor activity	GO:0034968//histone lysine methylation;GO:0006351//transcription, DNA-dependent;GO:0006338//chromatin remodeling	gi|311257400|ref|XP_003127115.1|/0/PREDICTED: histone-lysine N-methyltransferase MLL4-like, partial [Sus scrofa]
gnl|UG|Ssc#S55320140	19	5.47	8	2.29	9	2.7	Sus scrofa mRNA, clone:LVR010071G03, expressed in liver /gb=AK345950 /gi=288784732 /ug=Ssc.30418 /len=1872	GO:0043231//intracellular membrane-bounded organelle	GO:0046914//transition metal ion binding;GO:0003676//nucleic acid binding;GO:0001071//nucleic acid binding transcription factor activity	GO:0006351//transcription, DNA-dependent	gi|149722721|ref|XP_001495005.1|/0/PREDICTED: zinc finger protein 135 [Equus caballus]
gnl|UG|Ssc#S49953834	0	0	2	0.57	0	0	Sus scrofa phosphatidic acid phosphatase type 2C isoform 1 (PPAP2C) mRNA, complete cds /cds=p(39,902) /gb=FJ436381 /gi=217314876 /ug=Ssc.4862 /len=1213	GO:0031224//intrinsic to membrane	GO:0016791//phosphatase activity	GO:0006796//phosphate metabolic process;GO:0006643//membrane lipid metabolic process	gi|219522016|ref|NP_001137195.1|/6.48768e-148/lipid phosphate phosphohydrolase 2 [Sus scrofa]
gnl|UG|Ssc#S58304223	7	2.02	2	0.57	9	2.7	PREDICTED: Sus scrofa putative ATP-dependent RNA helicase DHX30-like (LOC100518989), mRNA /cds=p(196,3780) /gb=XM_003132174 /gi=311268825 /ug=Ssc.19155 /len=3853	GO:0005759//mitochondrial matrix	GO:0003676//nucleic acid binding;GO:0042623//ATPase activity, coupled;GO:0032559	-	gi|311268826|ref|XP_003132222.1|/0/PREDICTED: putative ATP-dependent RNA helicase DHX30-like [Sus scrofa]
gnl|UG|Ssc#S58315113	32	9.21	58	16.58	44	13.22	PREDICTED: Sus scrofa akirin-2-like (LOC100519991), mRNA /cds=p(606,1217) /gb=XM_003121291 /gi=311244163 /ug=Ssc.9416 /len=2498	GO:0043231//intracellular membrane-bounded organelle;GO:0043234//protein complex	GO:0016564//transcription repressor activity	GO:0006357//regulation of transcription from RNA polymerase II promoter;GO:0001819//positive regulation of cytokine production;GO:0002237//response to molecule of bacterial origin;GO:0007275//multicellular organismal development;GO:0008283//cell proliferation	gi|311244164|ref|XP_003121339.1|/1.14229e-68/PREDICTED: akirin-2-like [Sus scrofa]
gnl|UG|Ssc#S58306316	0	0	0	0	0	0	PREDICTED: Sus scrofa A disintegrin and metalloproteinase with thrombospondin motifs 8-like (LOC100518855), mRNA /cds=p(1,3060) /gb=XM_003130083 /gi=311264362 /ug=Ssc.48738 /len=3671	GO:0031012//extracellular matrix	GO:0004175//endopeptidase activity;GO:0046914//transition metal ion binding;GO:0015114//phosphate transmembrane transporter activity;GO:0005539//glycosaminoglycan binding;GO:0005102//receptor binding	GO:0019538//protein metabolic process;GO:0008283//cell proliferation	gi|311264363|ref|XP_003130131.1|/0/PREDICTED: LOW QUALITY PROTEIN: A disintegrin and metalloproteinase with thrombospondin motifs 8-like [Sus scrofa]
gnl|UG|Ssc#S58310011	2	0.58	2	0.57	2	0.6	PREDICTED: Sus scrofa glioma pathogenesis-related protein 1-like (LOC100523551), mRNA /cds=p(297,1106) /gb=XM_003126387 /gi=311255951 /ug=Ssc.20464 /len=1126	GO:0031224//intrinsic to membrane	-	GO:0006629//lipid metabolic process	gi|311255952|ref|XP_003126435.1|/1.3393e-136/PREDICTED: glioma pathogenesis-related protein 1-like [Sus scrofa]
gnl|UG|Ssc#S29460318	24	6.91	8	2.29	0	0	POSM0605010_G20R porcine skeletal muscle cDNA library (PoSM) Sus scrofa cDNA 3', mRNA sequence /clone_end=3' /gb=DV899023 /gi=82924534 /ug=Ssc.87961 /len=466	-	-	-	-
gnl|UG|Ssc#S27602195	8	2.3	23	6.57	7	2.1	EST-AR152A08 Porcine Peripheral Blood Cell cDNA library Sus scrofa cDNA clone AR152A08, mRNA sequence /clone=AR152A08 /gb=DV227522 /gi=77595922 /ug=Ssc.86187 /len=718	GO:0000267//cell fraction;GO:0044444//cytoplasmic part	GO:0004725//protein tyrosine phosphatase activity;GO:0004871//signal transducer activity;GO:0019904//protein domain specific binding	GO:0009888//tissue development;GO:0006470//protein dephosphorylation;GO:0023052//signaling	gi|296488553|gb|DAA30666.1|/7.35138e-133/protein tyrosine phosphatase, non-receptor type 12 [Bos taurus]
gnl|UG|Ssc#S58304488	0	0	4	1.14	0	0	PREDICTED: Sus scrofa e3 ubiquitin-protein ligase RNF167-like (LOC100512310), mRNA /cds=p(470,1522) /gb=XM_003131906 /gi=311268236 /ug=Ssc.20226 /len=2031	GO:0031224//intrinsic to membrane;GO:0044424//intracellular part	GO:0046914//transition metal ion binding;GO:0019787//small conjugating protein ligase activity	GO:0016567//protein ubiquitination;GO:0051726//regulation of cell cycle	gi|311268237|ref|XP_003131954.1|/1.02662e-173/PREDICTED: e3 ubiquitin-protein ligase RNF167-like [Sus scrofa]
gnl|UG|Ssc#S38675418	2	0.58	0	0	0	0	Sus scrofa ERCC2 mRNA for DNA-repair protein complementing XP-D cells, partial cds /cds=p(1,2272) /gb=AB271961 /gi=146741361 /ug=Ssc.53632 /len=2304	GO:0005667//transcription factor complex;GO:0005819//spindle	GO:0004674//protein serine/threonine kinase activity;GO:0030528//transcription regulator activity;GO:0003678//DNA helicase activity;GO:0032559;GO:0042623//ATPase activity, coupled;GO:0005515//protein binding;GO:0003676//nucleic acid binding;GO:0051540;GO:0043169//cation binding	GO:0051704;GO:0006915//apoptosis;GO:0006357//regulation of transcription from RNA polymerase II promoter;GO:0022010//central nervous system myelination;GO:0043009//chordate embryonic development;GO:0043062//extracellular structure organization;GO:0045935;GO:0009207;GO:0001503//ossification;GO:0048863//stem cell differentiation;GO:0022405//hair cycle process;GO:0009411//response to UV;GO:0012502//…	gi|146741362|dbj|BAF62336.1|/0/DNA-repair protein complementing XP-D cells [Sus scrofa]
gnl|UG|Ssc#S58305926	2	0.58	0	0	2	0.6	PREDICTED: Sus scrofa golgi-associated, gamma adaptin ear containing, ARF binding protein 2, transcript variant 2 (GGA2), mRNA /cds=p(38,1894) /gb=XM_003130471 /gi=311265163 /ug=Ssc.19325 /len=2913	GO:0030135//coated vesicle;GO:0044431//Golgi apparatus part;GO:0031090//organelle membrane;GO:0030119//AP-type membrane coat adaptor complex	GO:0031267//small GTPase binding	GO:0015031//protein transport	gi|311265164|ref|XP_003130519.1|/0/PREDICTED: ADP-ribosylation factor-binding protein GGA2-like isoform 2 [Sus scrofa]
gnl|UG|Ssc#S58303311	8	2.3	2	0.57	7	2.1	PREDICTED: Sus scrofa zinc finger MIZ domain-containing protein 1-like (LOC100522760), mRNA /cds=p(1,3201) /gb=XM_003133085 /gi=311271426 /ug=Ssc.28912 /len=3754	GO:0016604//nuclear body	GO:0046914//transition metal ion binding	GO:0048514//blood vessel morphogenesis;GO:0006357//regulation of transcription from RNA polymerase II promoter;GO:0043009//chordate embryonic development;GO:0040007//growth;GO:0009887//organ morphogenesis;GO:0030154//cell differentiation;GO:0007568//aging;GO:0008284//positive regulation of cell proliferation;GO:0007028//cytoplasm organization	gi|311271427|ref|XP_003133133.1|/0/PREDICTED: zinc finger MIZ domain-containing protein 1-like [Sus scrofa]
gnl|UG|Ssc#S58309418	0	0	0	0	0	0	PREDICTED: Sus scrofa iroquois-class homeodomain protein IRX-3-like (LOC100518611), mRNA /cds=p(321,1829) /gb=XM_003126981 /gi=311257250 /ug=Ssc.9287 /len=2184	GO:0044424//intracellular part	GO:0030528//transcription regulator activity	GO:0048496//maintenance of organ identity;GO:0007417//central nervous system development;GO:0006357//regulation of transcription from RNA polymerase II promoter;GO:0045597//positive regulation of cell differentiation;GO:0039008;GO:0039017;GO:0003002//regionalization	gi|311257251|ref|XP_003127029.1|/4.18961e-104/PREDICTED: LOW QUALITY PROTEIN: iroquois-class homeodomain protein IRX-3-like [Sus scrofa]
gnl|UG|Ssc#S21656163	17	4.89	0	0	8	2.4	Sus scrofa ATPase, H+ transporting, lysosomal 70kDa, V1 subunit A (ATP6V1A), mRNA /cds=p(34,1890) /gb=NM_001004042 /gi=51592132 /ug=Ssc.118 /len=2098	GO:0043231//intracellular membrane-bounded organelle;GO:0016021//integral to membrane;GO:0033176;GO:0044444//cytoplasmic part	GO:0019829//cation-transporting ATPase activity;GO:0015078//hydrogen ion transmembrane transporter activity;GO:0032559	GO:0015988//energy coupled proton transport, against electrochemical gradient;GO:0015031//protein transport;GO:0009207;GO:0007169//transmembrane receptor protein tyrosine kinase signaling pathway;GO:0015986//ATP synthesis coupled proton transport;GO:0006875//cellular metal ion homeostasis	gi|51592133|ref|NP_001004042.1|/0/V-type proton ATPase catalytic subunit A [Sus scrofa]
gnl|UG|Ssc#S18303622	0	0	0	0	0	0	BP441284 full-length enriched swine cDNA library, adult liver Sus scrofa cDNA clone LVR010040A05 5', mRNA sequence /clone=LVR010040A05 /clone_end=5' /gb=BP441284 /gi=40431351 /ug=Ssc.2041 /len=861	GO:0031981//nuclear lumen	GO:0003712//transcription cofactor activity;GO:0046914//transition metal ion binding	GO:0006915//apoptosis;GO:0006351//transcription, DNA-dependent	gi|126339502|ref|XP_001362223.1|/5.50635e-30/PREDICTED: hypothetical protein [Monodelphis domestica]
gnl|UG|Ssc#S58306096	17	4.89	4	1.14	9	2.7	PREDICTED: Sus scrofa HLA-B associated transcript 2-like 2 (BAT2L2), mRNA /cds=p(1,2481) /gb=XM_003130305 /gi=311264814 /ug=Ssc.29547 /len=4161	-	-	-	gi|311264815|ref|XP_003130353.1|/0/PREDICTED: protein BAT2-like 2-like [Sus scrofa]
gnl|UG|Ssc#S55318971	2	0.58	0	0	2	0.6	Sus scrofa mRNA, clone:UTR010023E01, expressed in uterus /gb=AK352199 /gi=288785913 /ug=Ssc.47308 /len=4081	GO:0043231//intracellular membrane-bounded organelle	GO:0046914//transition metal ion binding;GO:0003677//DNA binding;GO:0001071//nucleic acid binding transcription factor activity	GO:0006351//transcription, DNA-dependent;GO:0032501//multicellular organismal process	gi|167908801|ref|NP_001108146.1|/0/teashirt homolog 2 [Sus scrofa]
gnl|UG|Ssc#S58308499	67	19.29	36	10.29	27	8.11	PREDICTED: Sus scrofa polypeptide N-acetylgalactosaminyltransferase 1-like (LOC100519551), mRNA /cds=p(1,1680) /gb=XM_003127898 /gi=311259123 /ug=Ssc.14134 /len=3766	GO:0031224//intrinsic to membrane;GO:0000139//Golgi membrane	GO:0046914//transition metal ion binding;GO:0008376//acetylgalactosaminyltransferase activity;GO:0030246//carbohydrate binding	GO:0006493//protein O-linked glycosylation	gi|311259124|ref|XP_003127946.1|/0/PREDICTED: polypeptide N-acetylgalactosaminyltransferase 1-like [Sus scrofa]
gnl|UG|Ssc#S46888472	6	1.73	0	0	9	2.7	Sus scrofa solute carrier family 30 member 4 (slc30A4) mRNA, complete cds /cds=p(48,1337) /gb=EU835903 /gi=194293703 /ug=Ssc.73589 /len=1456	GO:0031224//intrinsic to membrane;GO:0005768//endosome;GO:0031410//cytoplasmic vesicle;GO:0031090//organelle membrane	GO:0046915//transition metal ion transmembrane transporter activity	GO:0010038//response to metal ion;GO:0006829//zinc ion transport;GO:0033273//response to vitamin;GO:0007589//body fluid secretion;GO:0032879//regulation of localization	gi|195972995|ref|NP_001124444.1|/0/zinc transporter 4 [Sus scrofa]
gnl|UG|Ssc#S40551206	2	0.58	5	1.43	0	0	rtes17_l5r1.y1 tes Sus scrofa cDNA 5', mRNA sequence /clone_end=5' /gb=EW637919 /gi=183104983 /ug=Ssc.90599 /len=429	GO:0005913//cell-cell adherens junction;GO:0019897//extrinsic to plasma membrane;GO:0031252//cell leading edge;GO:0005856//cytoskeleton;GO:0030141//stored secretory granule	GO:0050839//cell adhesion molecule binding;GO:0003779//actin binding	GO:0007043//cell-cell junction assembly;GO:0045597//positive regulation of cell differentiation;GO:0007409//axonogenesis;GO:0042476//odontogenesis;GO:0007405//neuroblast proliferation;GO:0008406//gonad development;GO:0022602//ovulation cycle process;GO:0048545//response to steroid hormone stimulus;GO:0071310//cellular response to organic substance;GO:0051259//protein oligomerization;GO:0006915//a…	gi|414982|gb|AAA18949.1|/1.44776e-31/alpha2(E)-catenin [Homo sapiens]
gnl|UG|Ssc#S58303138	0	0	2	0.57	2	0.6	PREDICTED: Sus scrofa methylmalonic aciduria and homocystinuria type D homolog, mitochondrial-like (LOC100521690), mRNA /cds=p(159,1049) /gb=XM_003133258 /gi=311272112 /ug=Ssc.2471 /len=2187	GO:0043231//intracellular membrane-bounded organelle	-	-	gi|311272113|ref|XP_003133306.1|/2.49925e-165/PREDICTED: methylmalonic aciduria and homocystinuria type D homolog, mitochondrial-like [Sus scrofa]
gnl|UG|Ssc#S58309171	2	0.58	0	0	0	0	PREDICTED: Sus scrofa interferon regulatory factor 2-binding protein 1-like (LOC100512233), mRNA /cds=p(363,2117) /gb=XM_003127228 /gi=311257750 /ug=Ssc.47911 /len=2518	GO:0043231//intracellular membrane-bounded organelle	-	GO:0010467//gene expression	gi|311257751|ref|XP_003127276.1|/0/PREDICTED: interferon regulatory factor 2-binding protein 1-like [Sus scrofa]
gnl|UG|Ssc#S46877160	8	2.3	12	3.43	22	6.61	PREDICTED: Sus scrofa adducin 3 (gamma), transcript variant 1 (ADD3), mRNA /cds=p(326,2446) /gb=XM_001924738 /gi=311271822 /ug=Ssc.12129 /len=4434	GO:0000228//nuclear chromosome;GO:0000267//cell fraction;GO:0030054//cell junction;GO:0044444//cytoplasmic part	GO:0043169//cation binding;GO:0008092//cytoskeletal protein binding;GO:0019901//protein kinase binding;GO:0005198//structural molecule activity	GO:0042221//response to chemical stimulus	gi|194042010|ref|XP_001924773.1|/0/PREDICTED: gamma-adducin isoform 1 [Sus scrofa]
gnl|UG|Ssc#S58313310	0	0	3	0.86	0	0	PREDICTED: Sus scrofa scaffold attachment factor B2 (SAFB2), mRNA /cds=p(153,2807) /gb=XM_003123106 /gi=311248433 /ug=Ssc.24977 /len=3044	-	GO:0005488//binding	-	gi|311248434|ref|XP_003123154.1|/0/PREDICTED: scaffold attachment factor B2-like [Sus scrofa]
gnl|UG|Ssc#S35169857	70	20.15	18	5.15	68	20.44	Sus scrofa mRNA, clone:LNG010105B03, expressed in lung /gb=AK232217 /gi=115549982 /ug=Ssc.11019 /len=1298	GO:0043234//protein complex;GO:0031227//intrinsic to endoplasmic reticulum membrane;GO:0042598//vesicular fraction	GO:0043021//ribonucleoprotein binding;GO:0016787//hydrolase activity	GO:0051605//protein maturation by peptide bond cleavage;GO:0030073//insulin secretion;GO:0015980//energy derivation by oxidation of organic compounds	gi|301767176|ref|XP_002919039.1|/5.06425e-61/PREDICTED: signal peptidase complex subunit 1-like [Ailuropoda melanoleuca]
gnl|UG|Ssc#S21579147	14	4.03	17	4.86	21	6.31	UMC-pd6end1-007-b04 Endometrium gilt D6 of estrous cycle pd6end Sus scrofa cDNA 3', mRNA sequence /clone_end=3' /gb=CO992107 /gi=51351381 /ug=Ssc.86640 /len=367	-	-	-	-
gnl|UG|Ssc#S58303903	103	29.65	102	29.16	74	22.24	PREDICTED: Sus scrofa muscleblind-like protein 1-like, transcript variant 3 (LOC100525306), mRNA /cds=p(926,2071) /gb=XM_003132495 /gi=311269558 /ug=Ssc.1081 /len=5515	GO:0043231//intracellular membrane-bounded organelle;GO:0030529//ribonucleoprotein complex	GO:0003723//RNA binding;GO:0046914//transition metal ion binding	GO:0042692//muscle cell differentiation;GO:0000380//alternative nuclear mRNA splicing, via spliceosome;GO:0010468//regulation of gene expression;GO:0043009//chordate embryonic development;GO:0000245//spliceosome assembly;GO:0048513//organ development;GO:0014706//striated muscle tissue development;GO:0035108//limb morphogenesis	gi|26006163|dbj|BAC41424.1|/2.39011e-173/mKIAA0428 protein [Mus musculus]
gnl|UG|Ssc#S35165227	19	5.47	15	4.29	24	7.21	Sus scrofa mRNA, clone:LVRM10162E03, expressed in liver /gb=AK233509 /gi=115554499 /ug=Ssc.26703 /len=1451	-	-	-	gi|122138647|sp|Q32KT0.1|CP087_BOVIN/3.45066e-61/RecName: Full=UPF0547 protein C16orf87 homolog
gnl|UG|Ssc#S6068927	5	1.44	0	0	2	0.6	AR070H10iSPAH10S Infected Porcine Spleen cDNA library Sus scrofa cDNA, mRNA sequence /gb=BI326823 /gi=15416526 /ug=Ssc.81825 /len=497	GO:0000153//cytoplasmic ubiquitin ligase complex	GO:0016790//thiolester hydrolase activity;GO:0004175//endopeptidase activity;GO:0046914//transition metal ion binding;GO:0005102//receptor binding;GO:0019783//small conjugating protein-specific protease activity;GO:0032182//small conjugating protein binding	GO:0016192//vesicle-mediated transport;GO:0048870//cell motility;GO:0007186//G-protein coupled receptor protein signaling pathway;GO:0019941//modification-dependent protein catabolic process;GO:0006935//chemotaxis;GO:0016579//protein deubiquitination	gi|297278990|ref|XP_002808266.1|/1.58265e-73/PREDICTED: LOW QUALITY PROTEIN: ubiquitin carboxyl-terminal hydrolase 33-like [Macaca mulatta]
gnl|UG|Ssc#S40822166	3	0.86	4	1.14	0	0	Sus scrofa tumor necrosis factor-alpha-converting enzyme (TACE) mRNA, complete cds /cds=p(172,2661) /gb=EU113218 /gi=157043064 /ug=Ssc.19668 /len=3181	GO:0005856//cytoskeleton;GO:0016021//integral to membrane;GO:0001726//ruffle;GO:0005924//cell-substrate adherens junction	GO:0005126//cytokine receptor binding;GO:0004175//endopeptidase activity;GO:0019904//protein domain specific binding;GO:0046914//transition metal ion binding	GO:0007179//transforming growth factor beta receptor signaling pathway;GO:0031657;GO:0016049//cell growth;GO:0006509//membrane protein ectodomain proteolysis;GO:0044319;GO:0055094//response to lipoprotein stimulus;GO:0030217//T cell differentiation;GO:0001819//positive regulation of cytokine production;GO:0002690//positive regulation of leukocyte chemotaxis;GO:0045741//positive regulation of epid…	gi|157043065|gb|ABV02066.1|/0/tumor necrosis factor-alpha-converting enzyme [Sus scrofa]
gnl|UG|Ssc#S35169591	106	30.52	190	54.31	41	12.32	Sus scrofa mRNA, clone:OVRM10109E04, expressed in ovary /gb=AK235727 /gi=115550248 /ug=Ssc.51863 /len=962	GO:0015629//actin cytoskeleton	GO:0003779//actin binding	GO:0008154//actin polymerization or depolymerization	gi|301779329|ref|XP_002925089.1|/5.70277e-90/PREDICTED: tubulin monoglycylase TTLL3-like [Ailuropoda melanoleuca]
gnl|UG|Ssc#S58314445	0	0	0	0	0	0	PREDICTED: Sus scrofa transmembrane channel-like 1 (TMC1), partial mRNA /cds=p(1,2405) /gb=XM_003121957 /gi=311245909 /ug=Ssc.95725 /len=2405	GO:0031224//intrinsic to membrane	-	GO:0050954//sensory perception of mechanical stimulus	gi|311245910|ref|XP_003122005.1|/0/PREDICTED: transmembrane channel-like protein 1-like, partial [Sus scrofa]
gnl|UG|Ssc#S58314418	0	0	2	0.57	0	0	PREDICTED: Sus scrofa phosphatidylinositol glycan anchor biosynthesis, class O (PIGO), mRNA /cds=p(1,3396) /gb=XM_003121980 /gi=311245973 /ug=Ssc.3830 /len=3479	GO:0031090//organelle membrane;GO:0043231//intracellular membrane-bounded organelle;GO:0044425//membrane part	GO:0005488//binding;GO:0016772//transferase activity, transferring phosphorus-containing groups	GO:0006506//GPI anchor biosynthetic process	gi|311245974|ref|XP_003122028.1|/0/PREDICTED: GPI ethanolamine phosphate transferase 3-like [Sus scrofa]
gnl|UG|Ssc#S46876627	3	0.86	0	0	0	0	PREDICTED: Sus scrofa ubiquitin specific peptidase 30 (USP30), mRNA /cds=p(101,1654) /gb=XM_001929284 /gi=311270803 /ug=Ssc.30827 /len=3776	GO:0031224//intrinsic to membrane;GO:0031966//mitochondrial membrane	GO:0016790//thiolester hydrolase activity;GO:0070011	GO:0019941//modification-dependent protein catabolic process	gi|194043115|ref|XP_001929319.1|/0/PREDICTED: ubiquitin carboxyl-terminal hydrolase 30 [Sus scrofa]
gnl|UG|Ssc#S34506830	0	0	2	0.57	0	0	DB806991 full-length enriched swine cDNA library, adult lung Sus scrofa cDNA 3', mRNA sequence /clone=LNG010024F07 /clone_end=3' /gb=DB806991 /gi=112776637 /ug=Ssc.58290 /len=810	GO:0043234//protein complex	GO:0046914//transition metal ion binding;GO:0005515//protein binding;GO:0001071//nucleic acid binding transcription factor activity;GO:0000989//transcription factor binding transcription factor activity	GO:0014020;GO:0045596//negative regulation of cell differentiation;GO:0006357//regulation of transcription from RNA polymerase II promoter;GO:0043010//camera-type eye development;GO:0007420//brain development	gi|224057485|ref|XP_002195837.1|/2.63383e-31/PREDICTED: LIM domain only 4 [Taeniopygia guttata]
gnl|UG|Ssc#S58308299	0	0	13	3.72	4	1.2	PREDICTED: Sus scrofa peptidyl-prolyl cis-trans isomerase H-like, transcript variant 3 (LOC100523448), mRNA /cds=p(35,568) /gb=XM_003128100 /gi=311259531 /ug=Ssc.27204 /len=878	GO:0030532//small nuclear ribonucleoprotein complex;GO:0016604//nuclear body	GO:0008144//drug binding;GO:0016859//cis-trans isomerase activity	GO:0044267//cellular protein metabolic process;GO:0000377;GO:0065003	gi|297665298|ref|XP_002811007.1|/4.89219e-106/PREDICTED: peptidyl-prolyl cis-trans isomerase H-like [Pongo abelii]
gnl|UG|Ssc#S40588179	4	1.15	2	0.57	4	1.2	rvin025_k12.y1 vin Sus scrofa cDNA 5', mRNA sequence /clone_end=5' /gb=EW674892 /gi=183086548 /ug=Ssc.29601 /len=697	-	-	-	-
gnl|UG|Ssc#S50207049	4	1.15	11	3.14	7	2.1	susfleck_AF_N_11_B01 SUSFLECK Abdominal Fat Normalized Sus scrofa cDNA clone 11_B01, mRNA sequence /clone=11_B01 /gb=FD638885 /gi=221028086 /ug=Ssc.17585 /len=777	-	-	-	gi|149723247|ref|XP_001487914.1|/1.27613e-104/PREDICTED: leucine rich repeat containing 45 [Equus caballus]
gnl|UG|Ssc#S35169013	171	49.23	104	29.73	117	35.16	Sus scrofa mRNA, clone:OVRM10122G10, expressed in ovary /gb=AK235887 /gi=115550812 /ug=Ssc.6568 /len=1252	GO:0031981//nuclear lumen	-	-	gi|62460408|ref|NP_001014854.1|/0/WD repeat-containing protein 74 [Bos taurus]
gnl|UG|Ssc#S35166895	46	13.24	61	17.44	40	12.02	Sus scrofa mRNA, clone:THY010103H03, expressed in thymus /gb=AK239438 /gi=115552844 /ug=Ssc.102 /len=2290	GO:0043231//intracellular membrane-bounded organelle;GO:0044427;GO:0000267//cell fraction;GO:0008287//protein serine/threonine phosphatase complex;GO:0005856//cytoskeleton;GO:0044444//cytoplasmic part	GO:0004721//phosphoprotein phosphatase activity;GO:0046983//protein dimerization activity;GO:0019888//protein phosphatase regulator activity	GO:0042221//response to chemical stimulus;GO:0007155//cell adhesion;GO:0016055//Wnt receptor signaling pathway;GO:0042503//tyrosine phosphorylation of Stat3 protein;GO:0006396//RNA processing;GO:0065003;GO:0022402//cell cycle process;GO:0006915//apoptosis;GO:0012502//induction of programmed cell death;GO:0046519;GO:0016049//cell growth;GO:0006470//protein dephosphorylation;GO:0006260//DNA replica…	gi|259090165|pdb|3FGA|A/0/Chain A, Structural Basis Of Pp2a And Sgo Interaction
gnl|UG|Ssc#S35165722	1103	317.56	452	129.2	993	298.42	Sus scrofa mRNA, clone:LVRM10103G03, expressed in liver /gb=AK233213 /gi=115554004 /ug=Ssc.20897 /len=2314	GO:0031010;GO:0031519//PcG protein complex;GO:0070822//Sin3-type complex	GO:0042623//ATPase activity, coupled;GO:0019899//enzyme binding	GO:0006259//DNA metabolic process;GO:0043486//histone exchange;GO:0006351//transcription, DNA-dependent;GO:0008283//cell proliferation	gi|297265450|ref|XP_001090071.2|/0/PREDICTED: histone-binding protein RBBP4 isoform 2 [Macaca mulatta]
gnl|UG|Ssc#S35165213	4	1.15	4	1.14	2	0.6	Sus scrofa mRNA, clone:LVRM10165G12, expressed in liver /gb=AK233523 /gi=115554513 /ug=Ssc.56765 /len=1545	GO:0043231//intracellular membrane-bounded organelle	GO:0019144//ADP-sugar diphosphatase activity;GO:0017110//nucleoside-diphosphatase activity	GO:0009181//purine ribonucleoside diphosphate catabolic process	gi|301755582|ref|XP_002913631.1|/1.67829e-170/PREDICTED: ADP-ribose pyrophosphatase, mitochondrial-like [Ailuropoda melanoleuca]
gnl|UG|Ssc#S58314942	3	0.86	2	0.57	0	0	PREDICTED: Sus scrofa zinc finger protein 609 (ZNF609), mRNA /cds=p(118,4353) /gb=XM_003121465 /gi=311244587 /ug=Ssc.23912 /len=4353	GO:0043231//intracellular membrane-bounded organelle	GO:0046914//transition metal ion binding	-	gi|311244588|ref|XP_003121513.1|/0/PREDICTED: zinc finger protein 609-like [Sus scrofa]
gnl|UG|Ssc#S35170901	3	0.86	2	0.57	6	1.8	Sus scrofa mRNA, clone:OVRM10070G06, expressed in ovary /gb=AK235341 /gi=115548938 /ug=Ssc.49849 /len=2012	GO:0044424//intracellular part;GO:0032991//macromolecular complex	GO:0003676//nucleic acid binding	-	gi|114587170|ref|XP_001170874.1|/0/PREDICTED: poly(rC) binding protein 4 isoform 5 [Pan troglodytes]
gnl|UG|Ssc#S55325256	357	102.78	462	132.06	210	63.11	Sus scrofa mRNA, clone:PTG010062F07, expressed in pituitary gland /gb=AK349395 /gi=288779570 /ug=Ssc.4306 /len=2115	-	-	-	gi|194206224|ref|XP_001916023.1|/0/PREDICTED: mesoderm development candidate 1 [Equus caballus]
gnl|UG|Ssc#S58304803	2	0.58	0	0	0	0	PREDICTED: Sus scrofa c-Jun-amino-terminal kinase-interacting protein 4-like (LOC100518147), partial mRNA /cds=p(178,918) /gb=XM_003131597 /gi=311267588 /ug=Ssc.77478 /len=918	GO:0031224//intrinsic to membrane;GO:0030141//stored secretory granule	GO:0051019//mitogen-activated protein kinase binding;GO:0008092//cytoskeletal protein binding	GO:0032091//negative regulation of protein binding;GO:0045597//positive regulation of cell differentiation;GO:0051259//protein oligomerization;GO:0016197//endosome transport;GO:0010740//positive regulation of intracellular protein kinase cascade;GO:0048232//male gamete generation;GO:0042692//muscle cell differentiation;GO:0016477//cell migration;GO:0000187//activation of MAPK activity	gi|71891762|dbj|BAA25442.3|/1.5199e-129/KIAA0516 protein [Homo sapiens]
gnl|UG|Ssc#S21546482	10	2.88	7	2	2	0.6	UMC-pnatal4-016-h10 Perinatal ovary pnatal Sus scrofa cDNA 3', mRNA sequence /clone_end=3' /gb=CO954983 /gi=51332046 /ug=Ssc.86263 /len=277	-	-	-	-
gnl|UG|Ssc#S58308946	715	205.85	755	215.82	799	240.12	PREDICTED: Sus scrofa ubiquitin-conjugating enzyme E2 S-like, transcript variant 1 (LOC100512787), mRNA /cds=p(184,855) /gb=XM_003127441 /gi=311258208 /ug=Ssc.24422 /len=988	GO:0000152//nuclear ubiquitin ligase complex	GO:0019787//small conjugating protein ligase activity;GO:0032559	GO:0043161//proteasomal ubiquitin-dependent protein catabolic process;GO:0010993//regulation of ubiquitin homeostasis;GO:0000209//protein polyubiquitination;GO:0000087//M phase of mitotic cell cycle;GO:0051443//positive regulation of ubiquitin-protein ligase activity	gi|345829|pir||B42856/6.1652e-95/ubiquitin carrier protein E2 - human
gnl|UG|Ssc#S20116759	7	2.02	3	0.86	6	1.8	Sus scrofa solute carrier family 12 (potassium/chloride transporters), member 4 (SLC12A4), mRNA /cds=p(37,3297) /gb=NM_213949 /gi=47522727 /ug=Ssc.4097 /len=3351	GO:0016021//integral to membrane;GO:0005626//insoluble fraction	GO:0015377//cation:chloride symporter activity	GO:0015698//inorganic anion transport;GO:0019725//cellular homeostasis;GO:0030001//metal ion transport	gi|47522728|ref|NP_999114.1|/0/solute carrier family 12 member 4 [Sus scrofa]
gnl|UG|Ssc#S35169203	5	1.44	0	0	0	0	Sus scrofa mRNA, clone:LVR010050H07, expressed in liver /gb=AK232466 /gi=115550636 /ug=Ssc.45827 /len=2501	GO:0043234//protein complex;GO:0043231//intracellular membrane-bounded organelle	GO:0046914//transition metal ion binding;GO:0004842//ubiquitin-protein ligase activity	GO:0016567//protein ubiquitination	gi|194044397|ref|XP_001925882.1|/0/PREDICTED: RING finger protein 37 [Sus scrofa]
gnl|UG|Ssc#S35174042	0	0	0	0	0	0	Sus scrofa mRNA, clone:OVR010030A04, expressed in ovary /gb=AK234226 /gi=115545793 /ug=Ssc.39562 /len=1154	-	-	-	-
gnl|UG|Ssc#S39998297	12	3.45	4	1.14	5	1.5	recc2806c_j23.y1 ecc Sus scrofa cDNA 5', mRNA sequence /clone_end=5' /gb=EW093206 /gi=181354838 /ug=Ssc.67072 /len=404	-	-	-	-
gnl|UG|Ssc#S35166288	2	0.58	3	0.86	2	0.6	Sus scrofa mRNA, clone:OVRM10212C04, expressed in ovary /gb=AK236653 /gi=115553450 /ug=Ssc.35001 /len=1386	GO:0031981//nuclear lumen;GO:0044444//cytoplasmic part	GO:0004672//protein kinase activity;GO:0019900//kinase binding;GO:0030295//protein kinase activator activity;GO:0032559	GO:0012501//programmed cell death;GO:0001934//positive regulation of protein phosphorylation;GO:0045860//positive regulation of protein kinase activity	gi|296491315|gb|DAA33378.1|/3.12717e-72/Serine/threonine-protein kinase PAK 2-like isoform 2 [Bos taurus]
gnl|UG|Ssc#S58304913	8	2.3	2	0.57	10	3.01	PREDICTED: Sus scrofa retinoic acid receptor alpha, transcript variant 1 (LOC396709), mRNA /cds=p(434,1813) /gb=XM_003131473 /gi=311267361 /ug=Ssc.15829 /len=1855	-	-	-	-
gnl|UG|Ssc#S46875751	9	2.59	2	0.57	6	1.8	PREDICTED: Sus scrofa THO complex 2 (THOC2), mRNA /cds=p(23,4804) /gb=XM_001924331 /gi=311276905 /ug=Ssc.930 /len=4819	GO:0000346//transcription export complex	GO:0003676//nucleic acid binding	GO:0006406//mRNA export from nucleus;GO:0006396//RNA processing	gi|311276906|ref|XP_001924366.2|/0/PREDICTED: THO complex subunit 2-like [Sus scrofa]
gnl|UG|Ssc#S35172918	46	13.24	5	1.43	29	8.72	Sus scrofa mRNA, clone:UTR010098F11, expressed in uterus /gb=AK240563 /gi=115546917 /ug=Ssc.3402 /len=1089	-	-	-	-
gnl|UG|Ssc#S58305896	2	0.58	0	0	3	0.9	PREDICTED: Sus scrofa hypothetical protein LOC100518856 (LOC100518856), mRNA /cds=p(1,1257) /gb=XM_003130516 /gi=311265223 /ug=Ssc.94933 /len=1257	GO:0044444//cytoplasmic part;GO:0000267//cell fraction	GO:0003676//nucleic acid binding;GO:0004812//aminoacyl-tRNA ligase activity;GO:0032559	GO:0006418//tRNA aminoacylation for protein translation;GO:0065003	gi|311265224|ref|XP_003130564.1|/0/PREDICTED: hypothetical protein LOC100518856 [Sus scrofa]
gnl|UG|Ssc#S58314814	0	0	0	0	4	1.2	PREDICTED: Sus scrofa protein Mis18-beta-like (LOC100516409), mRNA /cds=p(42,557) /gb=XM_003121583 /gi=311244951 /ug=Ssc.24992 /len=1725	GO:0044427;GO:0016604//nuclear body	GO:0005488//binding	GO:0007049//cell cycle;GO:0043486//histone exchange	gi|311244952|ref|XP_003121631.1|/8.04432e-84/PREDICTED: protein Mis18-beta-like [Sus scrofa]
gnl|UG|Ssc#S58306183	5	1.44	2	0.57	2	0.6	PREDICTED: Sus scrofa cyclin D binding myb-like transcription factor 1 (DMTF1), mRNA /cds=p(231,2519) /gb=XM_003130208 /gi=311264636 /ug=Ssc.58090 /len=4125	GO:0031981//nuclear lumen	GO:0003676//nucleic acid binding;GO:0001071//nucleic acid binding transcription factor activity	GO:0006351//transcription, DNA-dependent	gi|311264637|ref|XP_003130256.1|/0/PREDICTED: cyclin-D-binding Myb-like transcription factor 1-like [Sus scrofa]
gnl|UG|Ssc#S58304194	53	15.26	10	2.86	29	8.72	PREDICTED: Sus scrofa glutaminyl-tRNA synthetase-like (LOC100525836), mRNA /cds=p(63,2390) /gb=XM_003132203 /gi=311268890 /ug=Ssc.30055 /len=2477	GO:0044429//mitochondrial part	GO:0004812//aminoacyl-tRNA ligase activity;GO:0032559	GO:0006418//tRNA aminoacylation for protein translation	gi|311268891|ref|XP_003132251.1|/0/PREDICTED: glutaminyl-tRNA synthetase-like [Sus scrofa]
gnl|UG|Ssc#S55325976	58	16.7	149	42.59	29	8.72	Sus scrofa mRNA, clone:OVRT10031A01, expressed in ovary /gb=AK348675 /gi=288778850 /ug=Ssc.2856 /len=1059	GO:0043231//intracellular membrane-bounded organelle	GO:0004674//protein serine/threonine kinase activity;GO:0032559	GO:0012501//programmed cell death;GO:0006796//phosphate metabolic process;GO:0010468//regulation of gene expression;GO:0007067//mitosis;GO:0001701//in utero embryonic development;GO:0006464//protein modification process	gi|301778034|ref|XP_002924429.1|/1.39223e-164/PREDICTED: cell division protein kinase 11-like [Ailuropoda melanoleuca]
gnl|UG|Ssc#S35170155	0	0	3	0.86	0	0	Sus scrofa mRNA, clone:LNG010058E01, expressed in lung /gb=AK231963 /gi=115549684 /ug=Ssc.31986 /len=1518	-	-	-	gi|194037229|ref|XP_001925478.1|/2.9544e-103/PREDICTED: UPF0193 protein EVG1 isoform 1 [Sus scrofa]
gnl|UG|Ssc#S58303342	56	16.12	76	21.72	32	9.62	PREDICTED: Sus scrofa vacuolar protein sorting 26, transcript variant 2 (LOC100155086), mRNA /cds=p(245,1327) /gb=XM_003133054 /gi=311271302 /ug=Ssc.2395 /len=3188	GO:0012505//endomembrane system;GO:0031090//organelle membrane;GO:0043231//intracellular membrane-bounded organelle;GO:0044444//cytoplasmic part	GO:0005488//binding;GO:0022892	GO:0016197//endosome transport	gi|311271303|ref|XP_003133102.1|/0/PREDICTED: vacuolar protein sorting-associated protein 26A isoform 2 [Sus scrofa]
gnl|UG|Ssc#S35173212	39	11.23	59	16.87	17	5.11	Sus scrofa mRNA, clone:OVR010067A09, expressed in ovary /gb=AK234461 /gi=115546623 /ug=Ssc.8461 /len=1925	GO:0005924//cell-substrate adherens junction;GO:0016604//nuclear body	GO:0003723//RNA binding	GO:0050896//response to stimulus;GO:0012501//programmed cell death;GO:0006396//RNA processing	gi|296202459|ref|XP_002748469.1|/8.24148e-125/PREDICTED: luc7-like protein 3-like [Callithrix jacchus]
gnl|UG|Ssc#S58311818	0	0	0	0	3	0.9	PREDICTED: Sus scrofa poly(A)-specific ribonuclease PARN-like (LOC100515887), mRNA /cds=p(1,1581) /gb=XM_003124583 /gi=311251477 /ug=Ssc.43346 /len=2566	GO:0031981//nuclear lumen;GO:0044444//cytoplasmic part	GO:0043169//cation binding;GO:0003729//mRNA binding;GO:0000175//3'-5'-exoribonuclease activity	GO:0007276//gamete generation;GO:0000288//nuclear-transcribed mRNA catabolic process, deadenylation-dependent decay	gi|311251478|ref|XP_003124631.1|/0/PREDICTED: poly(A)-specific ribonuclease PARN-like [Sus scrofa]
gnl|UG|Ssc#S46880788	0	0	2	0.57	2	0.6	PREDICTED: Sus scrofa nidogen 2 (osteonidogen) (NID2), mRNA /cds=p(1,3882) /gb=XM_001926264 /gi=194034449 /ug=Ssc.1053 /len=3882	GO:0044464//cell part;GO:0005578//proteinaceous extracellular matrix	GO:0046872//metal ion binding;GO:0005515//protein binding	GO:0006464//protein modification process;GO:0031589//cell-substrate adhesion	gi|194034450|ref|XP_001926299.1|/0/PREDICTED: nidogen-2 [Sus scrofa]
gnl|UG|Ssc#S55844926	6	1.73	7	2	3	0.9	Sus scrofa unc-45 homolog A (C. elegans) (UNC45A), mRNA /cds=p(1,2835) /gb=NM_001185069 /gi=297307134 /ug=Ssc.6920 /len=3197	GO:0044444//cytoplasmic part;GO:0043231//intracellular membrane-bounded organelle	GO:0005488//binding	GO:0048513//organ development;GO:0048869	gi|297307135|ref|NP_001171998.1|/0/protein unc-45 homolog A [Sus scrofa]
gnl|UG|Ssc#S55327568	0	0	0	0	2	0.6	Sus scrofa corticotropin releasing hormone binding protein (CRHBP) mRNA, complete cds /cds=p(1,969) /gb=GU373692 /gi=285818437 /ug=Ssc.63977 /len=969	GO:0044421//extracellular region part;GO:0000267//cell fraction	GO:0017046//peptide hormone binding	GO:0022414//reproductive process;GO:0008152//metabolic process;GO:0023052//signaling;GO:0007610//behavior	gi|305855164|ref|NP_001182261.1|/0/corticotropin-releasing factor-binding protein [Sus scrofa]
gnl|UG|Ssc#S58305597	171	49.23	99	28.3	116	34.86	PREDICTED: Sus scrofa cullin 2 (CUL2), mRNA /cds=p(1,1941) /gb=XM_003130809 /gi=311265839 /ug=Ssc.81554 /len=2383	GO:0000151//ubiquitin ligase complex	GO:0019899//enzyme binding	GO:0006917//induction of apoptosis;GO:0051704;GO:0019941//modification-dependent protein catabolic process;GO:0008283//cell proliferation;GO:0022402//cell cycle process	gi|311265840|ref|XP_003130857.1|/0/PREDICTED: cullin-2-like [Sus scrofa]
gnl|UG|Ssc#S58308592	21	6.05	11	3.14	5	1.5	PREDICTED: Sus scrofa microtubule-actin crosslinking factor 1, transcript variant 2 (MACF1), mRNA /cds=p(1,16371) /gb=XM_003127808 /gi=311258933 /ug=Ssc.22232 /len=17711	GO:0043232	GO:0046872//metal ion binding;GO:0003779//actin binding;GO:0015631//tubulin binding	GO:0022402//cell cycle process	gi|311258934|ref|XP_003127856.1|/0/PREDICTED: microtubule-actin cross-linking factor 1, isoforms 1/2/3/5-like isoform 2 [Sus scrofa]
gnl|UG|Ssc#S58307951	212	61.04	140	40.02	124	37.27	PREDICTED: Sus scrofa proteasome (prosome, macropain) subunit, alpha type, 4, transcript variant 2 (PSMA4), mRNA /cds=p(140,925) /gb=XM_003128444 /gi=311260593 /ug=Ssc.30 /len=1315	GO:0043231//intracellular membrane-bounded organelle;GO:0005839//proteasome core complex	GO:0004175//endopeptidase activity;GO:0005515//protein binding	GO:0043161//proteasomal ubiquitin-dependent protein catabolic process;GO:0051320;GO:0007050//cell cycle arrest;GO:0016070//RNA metabolic process;GO:0051439//regulation of ubiquitin-protein ligase activity involved in mitotic cell cycle;GO:0006520//cellular amino acid metabolic process;GO:0006915//apoptosis;GO:0030330//DNA damage response, signal transduction by p53 class mediator;GO:0051704	gi|291410735|ref|XP_002721651.1|/6.60704e-133/PREDICTED: proteasome alpha 4 subunit-like [Oryctolagus cuniculus]
gnl|UG|Ssc#S58308608	2	0.58	5	1.43	0	0	PREDICTED: Sus scrofa hypothetical protein LOC100511087 (LOC100511087), mRNA /cds=p(198,1379) /gb=XM_003127792 /gi=311258900 /ug=Ssc.80917 /len=1379	GO:0031981//nuclear lumen	GO:0030528//transcription regulator activity;GO:0003712//transcription cofactor activity;GO:0008134//transcription factor binding	GO:0006355//regulation of transcription, DNA-dependent;GO:0030518//steroid hormone receptor signaling pathway;GO:0006366//transcription from RNA polymerase II promoter	gi|311258901|ref|XP_003127840.1|/3.77031e-86/PREDICTED: hypothetical protein LOC100511087 [Sus scrofa]
gnl|UG|Ssc#S55319546	12	3.45	24	6.86	3	0.9	Sus scrofa mRNA, clone:THY010125B05, expressed in thymus /gb=AK352020 /gi=288785338 /ug=Ssc.48402 /len=1714	GO:0043231//intracellular membrane-bounded organelle	GO:0004672//protein kinase activity;GO:0032559	GO:0035556//intracellular signal transduction;GO:0006464//protein modification process;GO:0012502//induction of programmed cell death	gi|134085657|ref|NP_001076891.1|/0/serine/threonine-protein kinase 17A [Bos taurus]
gnl|UG|Ssc#S20937441	86	24.76	108	30.87	42	12.62	AJ649164 CSEQRAN19 Sus scrofa cDNA clone C0003271_L18, mRNA sequence /clone=C0003271_L18 /gb=AJ649164 /gi=49326009 /ug=Ssc.74069 /len=438	GO:0044421//extracellular region part	GO:0004871//signal transducer activity	GO:0048565//digestive tract development;GO:0043009//chordate embryonic development;GO:0002690//positive regulation of leukocyte chemotaxis;GO:0016101//diterpenoid metabolic process;GO:0045444//fat cell differentiation	gi|61740621|ref|NP_001013445.1|/1.74192e-64/retinoic acid receptor responder protein 2 [Rattus norvegicus]
gnl|UG|Ssc#S58304909	2	0.58	4	1.14	8	2.4	PREDICTED: Sus scrofa thyroid hormone receptor alpha-like (LOC100514869), mRNA /cds=p(1,555) /gb=XM_003131510 /gi=311267369 /ug=Ssc.90831 /len=1092	GO:0031981//nuclear lumen;GO:0044444//cytoplasmic part	GO:0030528//transcription regulator activity;GO:0042562//hormone binding;GO:0004879//ligand-dependent nuclear receptor activity;GO:0008134//transcription factor binding;GO:0001071//nucleic acid binding transcription factor activity;GO:0044212//transcription regulatory region DNA binding;GO:0003727//single-stranded RNA binding;GO:0042802//identical protein binding;GO:0043565//sequence-specific DNA…	GO:0002154;GO:0009894;GO:0007619//courtship behavior;GO:0044057;GO:0043392//negative regulation of DNA binding;GO:0016337//cell-cell adhesion;GO:0009653//anatomical structure morphogenesis;GO:0042981//regulation of apoptosis;GO:0030099//myeloid cell differentiation;GO:0010830;GO:0035270//endocrine system development;GO:0042992//negative regulation of transcription factor import into nucleus;GO:00…	gi|311267370|ref|XP_003131558.1|/8.7643e-101/PREDICTED: thyroid hormone receptor alpha-like [Sus scrofa]
gnl|UG|Ssc#S46877196	9	2.59	5	1.43	4	1.2	PREDICTED: Sus scrofa ARP1 actin-related protein 1 homolog A, centractin alpha (yeast) (ACTR1A), mRNA /cds=p(134,1264) /gb=XM_001928877 /gi=311271773 /ug=Ssc.20874 /len=2998	GO:0005875//microtubule associated complex;GO:0044444//cytoplasmic part	GO:0032559	GO:0006810//transport;GO:0022402//cell cycle process	gi|5031569|ref|NP_005727.1|/0/alpha-centractin [Homo sapiens]
gnl|UG|Ssc#S35169443	33	9.5	84	24.01	22	6.61	Sus scrofa mRNA, clone:THY010014H12, expressed in thymus /gb=AK238661 /gi=115550396 /ug=Ssc.47324 /len=1337	GO:0016020//membrane	-	-	gi|194208388|ref|XP_001499777.2|/1.44145e-167/PREDICTED: similar to C27F2.8 [Equus caballus]
gnl|UG|Ssc#S35167712	4	1.15	4	1.14	6	1.8	Sus scrofa mRNA, clone:THY010079B01, expressed in thymus /gb=AK239220 /gi=115552027 /ug=Ssc.31095 /len=1138	GO:0043231//intracellular membrane-bounded organelle;GO:0000502//proteasome complex	GO:0004175//endopeptidase activity	GO:0043161//proteasomal ubiquitin-dependent protein catabolic process;GO:0051320;GO:0007050//cell cycle arrest;GO:0016070//RNA metabolic process;GO:0051439//regulation of ubiquitin-protein ligase activity involved in mitotic cell cycle;GO:0006520//cellular amino acid metabolic process;GO:0006915//apoptosis;GO:0030330//DNA damage response, signal transduction by p53 class mediator	gi|194038909|ref|XP_001925798.1|/1.7769e-152/PREDICTED: proteasome subunit beta type-11-like [Sus scrofa]
gnl|UG|Ssc#S58301774	18	5.18	7	2	9	2.7	PREDICTED: Sus scrofa putative RNA-binding protein Luc7-like 2-like (LOC100516887), mRNA /cds=p(317,1495) /gb=XM_003134619 /gi=311275294 /ug=Ssc.4727 /len=2599	-	GO:0005515//protein binding;GO:0043169//cation binding	-	gi|291411696|ref|XP_002722120.1|/2.9106e-115/PREDICTED: LUC7-like isoform 2 [Oryctolagus cuniculus]
gnl|UG|Ssc#S46876362	39	11.23	7	2	38	11.42	PREDICTED: Sus scrofa DEAD (Asp-Glu-Ala-Asp) box polypeptide 18 (DDX18), mRNA /cds=p(1,2010) /gb=XM_001927604 /gi=311272172 /ug=Ssc.4682 /len=3492	-	GO:0003724//RNA helicase activity;GO:0003676//nucleic acid binding;GO:0042623//ATPase activity, coupled;GO:0032559	GO:0009207	gi|194043658|ref|XP_001927639.1|/0/PREDICTED: ATP-dependent RNA helicase DDX18-like [Sus scrofa]
gnl|UG|Ssc#S50699616	0	0	3	0.86	3	0.9	Sus scrofa EGF-like-domain protein 8 (EGFL8) mRNA, complete cds /cds=p(86,973) /gb=EU282362 /gi=162138247 /ug=Ssc.3386 /len=1304	-	-	-	-
gnl|UG|Ssc#S38481945	6	1.73	4	1.14	0	0	EST-AO225E08 Alveolar macrophage from PRRSV-infected pig Sus scrofa cDNA clone AO225E08, mRNA sequence /clone=AO225E08 /gb=ES447097 /gi=146288687 /ug=Ssc.54140 /len=803	-	-	-	-
gnl|UG|Ssc#S58310797	3	0.86	0	0	0	0	PREDICTED: Sus scrofa serum/glucocorticoid regulated kinase family, member 3 (SGK3), mRNA /cds=p(42,1178) /gb=XM_003125602 /gi=311253760 /ug=Ssc.70841 /len=1562	GO:0005768//endosome;GO:0031410//cytoplasmic vesicle	GO:0004672//protein kinase activity;GO:0005543//phospholipid binding;GO:0032559	GO:0050896//response to stimulus;GO:0043066//negative regulation of apoptosis;GO:0006464//protein modification process	gi|301762008|ref|XP_002916422.1|/0/PREDICTED: serine/threonine-protein kinase Sgk3-like [Ailuropoda melanoleuca]
gnl|UG|Ssc#S18311853	0	0	0	0	2	0.6	BP449515 full-length enriched swine cDNA library, adult liver Sus scrofa cDNA clone LVRM10142B09 5', mRNA sequence /clone=LVRM10142B09 /clone_end=5' /gb=BP449515 /gi=40439582 /ug=Ssc.49646 /len=781	-	GO:0046914//transition metal ion binding	-	gi|194217425|ref|XP_001504392.2|/2.01337e-41/PREDICTED: SET and MYND domain containing 4 [Equus caballus]
gnl|UG|Ssc#S58305949	2	0.58	0	0	2	0.6	PREDICTED: Sus scrofa SLIT-ROBO Rho GTPase-activating protein 2-like (LOC100518625), partial mRNA /cds=p(1,1098) /gb=XM_003130449 /gi=311265117 /ug=Ssc.80393 /len=1098	GO:0019866//organelle inner membrane;GO:0044444//cytoplasmic part	GO:0005488//binding	GO:0035556//intracellular signal transduction;GO:0006935//chemotaxis;GO:0009966//regulation of signal transduction	gi|311265118|ref|XP_003130497.1|/0/PREDICTED: SLIT-ROBO Rho GTPase-activating protein 2-like, partial [Sus scrofa]
gnl|UG|Ssc#S20935286	42	12.09	75	21.44	51	15.33	AJ647009 CSEQRAN19 Sus scrofa cDNA clone C0003104_F17, mRNA sequence /clone=C0003104_F17 /gb=AJ647009 /gi=49323854 /ug=Ssc.41698 /len=458	GO:0000315//organellar large ribosomal subunit;GO:0043231//intracellular membrane-bounded organelle	GO:0005198//structural molecule activity	GO:0010467//gene expression;GO:0012501//programmed cell death	gi|61740619|ref|NP_001013444.1|/2.72086e-49/39S ribosomal protein L41, mitochondrial precursor [Rattus norvegicus]
gnl|UG|Ssc#S55324407	4	1.15	2	0.57	19	5.71	Sus scrofa mRNA, clone:SMG010023B11, expressed in submaxillary gland /gb=AK349999 /gi=288780465 /ug=Ssc.2969 /len=1144	-	-	-	-
gnl|UG|Ssc#S35174296	26	7.49	21	6	78	23.44	Sus scrofa mRNA, clone:AMP010021E10, expressed in alveolar macrophage /gb=AK230654 /gi=115545539 /ug=Ssc.12284 /len=2432	GO:0016020//membrane;GO:0043231//intracellular membrane-bounded organelle;GO:0042995//cell projection;GO:0044444//cytoplasmic part	GO:0019901//protein kinase binding;GO:0004672//protein kinase activity;GO:0005543//phospholipid binding;GO:0008092//cytoskeletal protein binding;GO:0032559	GO:0032868//response to insulin stimulus;GO:0007613//memory;GO:0031346//positive regulation of cell projection organization;GO:0007632//visual behavior;GO:0006468//protein phosphorylation;GO:0043401//steroid hormone mediated signaling pathway;GO:0008104//protein localization;GO:0006915//apoptosis;GO:0048858//cell projection morphogenesis;GO:0033554//cellular response to stress;GO:0016049//cell gr…	gi|301773838|ref|XP_002922337.1|/0/PREDICTED: serine/threonine-protein kinase Sgk1-like isoform 2 [Ailuropoda melanoleuca]
gnl|UG|Ssc#S58314678	13	3.74	8	2.29	22	6.61	PREDICTED: Sus scrofa ATP-dependent Clp protease ATP-binding subunit clpX-like, mitochondrial-like (LOC100151784), mRNA /cds=p(197,2098) /gb=XM_003121718 /gi=311245294 /ug=Ssc.4444 /len=3731	GO:0019866//organelle inner membrane;GO:0005759//mitochondrial matrix	GO:0043169//cation binding;GO:0008047//enzyme activator activity;GO:0042623//ATPase activity, coupled;GO:0005515//protein binding;GO:0032559	GO:0044267//cellular protein metabolic process;GO:0006508//proteolysis;GO:0009207;GO:0051345//positive regulation of hydrolase activity	gi|311245295|ref|XP_003121766.1|/0/PREDICTED: ATP-dependent Clp protease ATP-binding subunit clpX-like, mitochondrial-like [Sus scrofa]
gnl|UG|Ssc#S58301996	244	70.25	117	33.44	124	37.27	PREDICTED: Sus scrofa charged multivesicular body protein 4b-like (LOC100516767), mRNA /cds=p(1,546) /gb=XM_003134402 /gi=311274733 /ug=Ssc.12988 /len=1335	GO:0005768//endosome	GO:0005488//binding	GO:0016192//vesicle-mediated transport	gi|311274734|ref|XP_003134450.1|/2.79517e-70/PREDICTED: charged multivesicular body protein 4b-like [Sus scrofa]
gnl|UG|Ssc#S46876861	2	0.58	0	0	0	0	PREDICTED: Sus scrofa nucleoporin 133kDa (NUP133), mRNA /cds=p(52,3519) /gb=XM_001928164 /gi=311271195 /ug=Ssc.82058 /len=4114	GO:0005643//nuclear pore;GO:0044444//cytoplasmic part;GO:0000777//condensed chromosome kinetochore	GO:0005488//binding;GO:0005215//transporter activity	GO:0007498//mesoderm development;GO:0044238//primary metabolic process;GO:0015758//glucose transport;GO:0006405//RNA export from nucleus;GO:0007067//mitosis;GO:0006997//nucleus organization	gi|194042633|ref|XP_001928199.1|/0/PREDICTED: nuclear pore complex protein Nup133-like [Sus scrofa]
gnl|UG|Ssc#S20939403	2	0.58	0	0	2	0.6	AJ651126 CSEQRAN19 Sus scrofa cDNA clone C0003277_F20, mRNA sequence /clone=C0003277_F20 /gb=AJ651126 /gi=49327971 /ug=Ssc.74113 /len=495	GO:0044421//extracellular region part;GO:0000323//lytic vacuole;GO:0048770	GO:0008242//omega peptidase activity	GO:0009064//glutamine family amino acid metabolic process;GO:0043434//response to peptide hormone stimulus;GO:0010038//response to metal ion	gi|6978890|ref|NP_037092.1|/2.23048e-80/gamma-glutamyl hydrolase precursor [Rattus norvegicus]
gnl|UG|Ssc#S40415563	2	0.58	0	0	0	0	rplac_13685.y1 pla Sus scrofa cDNA 5', mRNA sequence /clone_end=5' /gb=EW510170 /gi=183155986 /ug=Ssc.62983 /len=550	GO:0005856//cytoskeleton;GO:0016020//membrane	GO:0042802//identical protein binding	GO:0007155//cell adhesion	gi|281349299|gb|EFB24883.1|/5.49587e-66/hypothetical protein PANDA_006002 [Ailuropoda melanoleuca]
gnl|UG|Ssc#S18361208	0	0	3	0.86	0	0	921001 MARC 4PIG Sus scrofa cDNA 3', mRNA sequence /clone_end=3' /gb=CK456758 /gi=40803972 /ug=Ssc.24132 /len=806	-	-	-	-
gnl|UG|Ssc#S46880952	50	14.4	18	5.15	38	11.42	PREDICTED: Sus scrofa PC4 and SFRS1-interacting protein-like (LOC100157597), mRNA /cds=p(575,2167) /gb=XM_001927571 /gi=311245756 /ug=Ssc.2868 /len=3866	GO:0031981//nuclear lumen;GO:0044444//cytoplasmic part	-	GO:0006310//DNA recombination;GO:0019058//viral infectious cycle	gi|297684397|ref|XP_002819831.1|/0/PREDICTED: PC4 and SFRS1-interacting protein-like [Pongo abelii]
gnl|UG|Ssc#S58308901	0	0	2	0.57	0	0	PREDICTED: Sus scrofa tRNA pseudouridine synthase-like 1-like (LOC100524091), mRNA /cds=p(115,1035) /gb=XM_003127494 /gi=311258298 /ug=Ssc.54796 /len=1328	-	GO:0003676//nucleic acid binding;GO:0016866//intramolecular transferase activity	GO:0009451//RNA modification;GO:0006399//tRNA metabolic process	gi|311258299|ref|XP_003127542.1|/1.5821e-158/PREDICTED: tRNA pseudouridine synthase-like 1-like [Sus scrofa]
gnl|UG|Ssc#S58301197	4	1.15	12	3.43	4	1.2	PREDICTED: Sus scrofa transcriptional regulator ATRX-like (LOC100514440), mRNA /cds=p(224,1192) /gb=XM_003135196 /gi=311276536 /ug=Ssc.81493 /len=1693	GO:0000790//nuclear chromatin	GO:0003676//nucleic acid binding;GO:0046914//transition metal ion binding;GO:0004386//helicase activity;GO:0019904//protein domain specific binding;GO:0032559	GO:0006305;GO:0033554//cellular response to stress;GO:0006351//transcription, DNA-dependent	gi|301786781|ref|XP_002928805.1|/0/PREDICTED: transcriptional regulator ATRX-like [Ailuropoda melanoleuca]
gnl|UG|Ssc#S58301413	6	1.73	2	0.57	0	0	PREDICTED: Sus scrofa zinc finger protein, X-linked (ZFX), mRNA /cds=p(1,2403) /gb=XM_003134981 /gi=311276053 /ug=Ssc.9529 /len=2463	GO:0031981//nuclear lumen	GO:0046914//transition metal ion binding;GO:0003712//transcription cofactor activity;GO:0003676//nucleic acid binding	-	gi|311276054|ref|XP_003135029.1|/0/PREDICTED: zinc finger X-chromosomal protein [Sus scrofa]
gnl|UG|Ssc#S58301381	233	67.08	153	43.73	322	96.77	PREDICTED: Sus scrofa tetraspanin-7-like (LOC100526026), mRNA /cds=p(75,824) /gb=XM_003135011 /gi=311276133 /ug=Ssc.6550 /len=1795	GO:0016021//integral to membrane	-	-	gi|57111697|ref|XP_537996.1|/2.11817e-143/PREDICTED: similar to Tetraspanin-7 (Tspan-7) (Transmembrane 4 superfamily member 2) (Cell surface glycoprotein A15) (T-cell acute lymphoblastic leukemia associated antigen 1) (TALLA-1) (Membrane component, X chromosome, surface marker 1) (CD231 antigen)... [Canis familiaris]
gnl|UG|Ssc#S58301296	0	0	4	1.14	0	0	PREDICTED: Sus scrofa synaptojanin-2-like (LOC100516167), mRNA /cds=p(1,4962) /gb=XM_003135100 /gi=311276310 /ug=Ssc.14132 /len=5015	GO:0031312;GO:0043231//intracellular membrane-bounded organelle;GO:0001726//ruffle;GO:0005874//microtubule;GO:0033267//axon part;GO:0044444//cytoplasmic part;GO:0000267//cell fraction	GO:0034593;GO:0003676//nucleic acid binding;GO:0046030//inositol trisphosphate phosphatase activity;GO:0019904//protein domain specific binding	GO:0007417//central nervous system development;GO:0046488//phosphatidylinositol metabolic process;GO:0048311//mitochondrion distribution;GO:0046838//phosphorylated carbohydrate dephosphorylation	gi|311276311|ref|XP_003135148.1|/0/PREDICTED: synaptojanin-2-like [Sus scrofa]
gnl|UG|Ssc#S55319975	6	1.73	0	0	2	0.6	Sus scrofa mRNA, clone:THY010088B01, expressed in thymus /gb=AK351790 /gi=288784909 /ug=Ssc.19248 /len=2673	GO:0043234//protein complex;GO:0012505//endomembrane system;GO:0044431//Golgi apparatus part	GO:0005488//binding;GO:0022892	GO:0006996//organelle organization;GO:0048193//Golgi vesicle transport;GO:0009311//oligosaccharide metabolic process;GO:0015031//protein transport;GO:0006464//protein modification process	gi|311271185|ref|XP_001924673.2|/0/PREDICTED: conserved oligomeric Golgi complex subunit 2-like [Sus scrofa]
gnl|UG|Ssc#S55326572	0	0	0	0	0	0	Sus scrofa mRNA, clone:OVRM10059B09, expressed in ovary /gb=AK348079 /gi=288778254 /ug=Ssc.42197 /len=3220	GO:0043231//intracellular membrane-bounded organelle;GO:0005626//insoluble fraction;GO:0016021//integral to membrane	GO:0004871//signal transducer activity;GO:0008047//enzyme activator activity;GO:0030674//protein binding, bridging;GO:0070851//growth factor receptor binding	GO:0048699//generation of neurons;GO:0042127//regulation of cell proliferation;GO:0007369//gastrulation;GO:0003156//regulation of organ formation;GO:0010863//positive regulation of phospholipase C activity;GO:0007169//transmembrane receptor protein tyrosine kinase signaling pathway;GO:0060442//branching involved in prostate gland morphogenesis;GO:0007420//brain development;GO:0000578//embryonic a…	gi|296487699|gb|DAA29812.1|/0/FRS2 protein-like [Bos taurus]
gnl|UG|Ssc#S35164276	0	0	0	0	0	0	Sus scrofa mRNA, clone:OVR010002H11, expressed in ovary /gb=AK234063 /gi=115555450 /ug=Ssc.8477 /len=2581	GO:0005815//microtubule organizing center;GO:0030286//dynein complex;GO:0043231//intracellular membrane-bounded organelle	GO:0005515//protein binding	-	gi|73953654|ref|XP_867523.1|/0/PREDICTED: similar to Dynactin subunit 4 (Dynactin subunit p62) isoform 4 [Canis familiaris]
gnl|UG|Ssc#S58312787	87	25.05	9	2.57	82	24.64	PREDICTED: Sus scrofa guanylate kinase-like (LOC100513720), mRNA /cds=p(20,679) /gb=XM_003123613 /gi=311249492 /ug=Ssc.11943 /len=927	GO:0044444//cytoplasmic part	GO:0016776//phosphotransferase activity, phosphate group as acceptor;GO:0032559	GO:0009117//nucleotide metabolic process;GO:0006796//phosphate metabolic process	gi|311249493|ref|XP_003123661.1|/1.76682e-109/PREDICTED: guanylate kinase-like [Sus scrofa]
gnl|UG|Ssc#S18388477	3	0.86	0	0	3	0.9	Sus scrofa mRNA for beta-galactosamide alpha-2,6-sialyltransferase (ST6GALNAC-IV gene) /cds=p(272,1180) /gb=AJ620652 /gi=40804569 /ug=Ssc.23781 /len=1614	GO:0031228//intrinsic to Golgi membrane;GO:0000267//cell fraction	GO:0008373//sialyltransferase activity	GO:0006643//membrane lipid metabolic process;GO:0006464//protein modification process	gi|47523272|ref|NP_998949.1|/1.90163e-172/alpha-N-acetylgalactosaminide alpha-2,6-sialyltransferase 2 [Sus scrofa]
gnl|UG|Ssc#S58313591	435	125.24	431	123.2	359	107.89	PREDICTED: Sus scrofa mitochondrial carrier homolog 2-like (LOC100511915), mRNA /cds=p(134,1045) /gb=XM_003122806 /gi=311247866 /ug=Ssc.6054 /len=2466	GO:0019866//organelle inner membrane;GO:0031224//intrinsic to membrane;GO:0043231//intracellular membrane-bounded organelle	-	GO:0051234//establishment of localization	gi|311247867|ref|XP_003122854.1|/5.23129e-175/PREDICTED: mitochondrial carrier homolog 2-like [Sus scrofa]
gnl|UG|Ssc#S58305170	9	2.59	5	1.43	5	1.5	PREDICTED: Sus scrofa peptidyl-tRNA hydrolase ICT1, mitochondrial-like (LOC100512432), mRNA /cds=p(965,1582) /gb=XM_003131220 /gi=311266833 /ug=Ssc.11828 /len=1833	GO:0043231//intracellular membrane-bounded organelle;GO:0000315//organellar large ribosomal subunit	GO:0003747//translation release factor activity;GO:0004091//carboxylesterase activity	GO:0006415//translational termination	gi|311266834|ref|XP_003131268.1|/1.79813e-113/PREDICTED: peptidyl-tRNA hydrolase ICT1, mitochondrial-like [Sus scrofa]
gnl|UG|Ssc#S55323559	19	5.47	4	1.14	4	1.2	Sus scrofa mRNA, clone:AMP010083C01, expressed in alveolar macrophages /gb=AK343922 /gi=288781313 /ug=Ssc.43529 /len=1963	GO:0031981//nuclear lumen	GO:0030528//transcription regulator activity;GO:0003677//DNA binding;GO:0001071//nucleic acid binding transcription factor activity	GO:0006355//regulation of transcription, DNA-dependent	gi|149698224|ref|XP_001502606.1|/0/PREDICTED: E74-like factor 2 (ets domain transcription factor) isoform 3 [Equus caballus]
gnl|UG|Ssc#S35167762	5	1.44	2	0.57	0	0	Sus scrofa mRNA, clone:THY010070A02, expressed in thymus /gb=AK239170 /gi=115551977 /ug=Ssc.26482 /len=1565	GO:0043231//intracellular membrane-bounded organelle	GO:0003824//catalytic activity	GO:0044238//primary metabolic process;GO:0032787//monocarboxylic acid metabolic process	gi|84370097|ref|NP_001033625.1|/4.69799e-136/enoyl-CoA hydratase domain-containing protein 2, mitochondrial precursor [Bos taurus]
gnl|UG|Ssc#S35172291	0	0	0	0	2	0.6	Sus scrofa mRNA, clone:TCH010013H06, expressed in trachea /gb=AK237926 /gi=115547544 /ug=Ssc.3048 /len=1498	-	-	-	-
gnl|UG|Ssc#S58301954	0	0	2	0.57	4	1.2	PREDICTED: Sus scrofa 1-phosphatidylinositol-4,5-bisphosphate phosphodiesterase gamma-1-like (LOC100152497), mRNA /cds=p(1,4125) /gb=XM_003134442 /gi=311274869 /ug=Ssc.28811 /len=4489	GO:0016020//membrane;GO:0031252//cell leading edge;GO:0042995//cell projection;GO:0044444//cytoplasmic part	GO:0004871//signal transducer activity;GO:0004629//phospholipase C activity;GO:0005102//receptor binding;GO:0046872//metal ion binding	GO:0007599//hemostasis;GO:0010631//epithelial cell migration;GO:0032234//regulation of calcium ion transport via store-operated calcium channel activity;GO:0050851//antigen receptor-mediated signaling pathway;GO:0015031//protein transport;GO:0014072;GO:0000302//response to reactive oxygen species;GO:0032957//inositol trisphosphate metabolic process;GO:0010863//positive regulation of phospholipase…	gi|311274870|ref|XP_003134490.1|/0/PREDICTED: 1-phosphatidylinositol-4,5-bisphosphate phosphodiesterase gamma-1-like [Sus scrofa]
gnl|UG|Ssc#S55320113	28	8.06	2	0.57	43	12.92	Sus scrofa mRNA, clone:LVR010089B04, expressed in liver /gb=AK345977 /gi=288784759 /ug=Ssc.12630 /len=3689	GO:0048770;GO:0042598//vesicular fraction;GO:0005887//integral to plasma membrane	GO:0016791//phosphatase activity;GO:0008556//potassium-transporting ATPase activity;GO:0032559;GO:0043169//cation binding	GO:0042221//response to chemical stimulus;GO:0006704//glucocorticoid biosynthetic process;GO:0008016//regulation of heart contraction;GO:0030001//metal ion transport;GO:0009206;GO:0006942//regulation of striated muscle contraction	gi|283443670|gb|ADB19852.1|/0/Na+/K+ transporting alpha 1 polypeptide [Sus scrofa]
gnl|UG|Ssc#S35165444	839	241.55	499	142.64	800	240.42	Sus scrofa mRNA, clone:UTR010028E04, expressed in uterus /gb=AK240077 /gi=115554282 /ug=Ssc.5454 /len=1068	GO:0043231//intracellular membrane-bounded organelle	GO:0030528//transcription regulator activity;GO:0019899//enzyme binding;GO:0019787//small conjugating protein ligase activity	GO:0032446//protein modification by small protein conjugation;GO:0031331;GO:0008104//protein localization	gi|301768957|ref|XP_002919926.1|/7.711e-62/PREDICTED: hypothetical protein LOC100478075 [Ailuropoda melanoleuca]
gnl|UG|Ssc#S46876221	0	0	6	1.72	6	1.8	PREDICTED: Sus scrofa protein kinase, interferon-inducible double stranded RNA dependent activator (PRKRA), mRNA /cds=p(181,1122) /gb=XM_001927705 /gi=311272714 /ug=Ssc.6789 /len=1673	GO:0044444//cytoplasmic part	GO:0016772//transferase activity, transferring phosphorus-containing groups;GO:0003723//RNA binding;GO:0042802//identical protein binding;GO:0030234//enzyme regulator activity	GO:0012502//induction of programmed cell death;GO:0051707//response to other organism;GO:0042471//ear morphogenesis;GO:0006796//phosphate metabolic process;GO:0002376//immune system process;GO:0008283//cell proliferation;GO:0016246//RNA interference;GO:0006464//protein modification process	gi|74004908|ref|XP_545545.2|/3.37583e-180/PREDICTED: similar to protein kinase, interferon-inducible double stranded RNA dependent activator [Canis familiaris]
gnl|UG|Ssc#S35164672	12	3.45	4	1.14	2	0.6	Sus scrofa mRNA, clone:UTR010045F02, expressed in uterus /gb=AK240253 /gi=115555054 /ug=Ssc.54281 /len=1194	GO:0031224//intrinsic to membrane;GO:0043231//intracellular membrane-bounded organelle;GO:0031090//organelle membrane	GO:0003995//acyl-CoA dehydrogenase activity;GO:0016628//oxidoreductase activity, acting on the CH-CH group of donors, NAD or NADP as acceptor	GO:0006631//fatty acid metabolic process;GO:0035336//long-chain fatty-acyl-CoA metabolic process;GO:0006641//triglyceride metabolic process;GO:0008202//steroid metabolic process	gi|149759489|ref|XP_001498421.1|/1.26658e-180/PREDICTED: similar to Synaptic glycoprotein SC2 (Trans-2,3-enoyl-CoA reductase) (TER) [Equus caballus]
gnl|UG|Ssc#S55324760	0	0	0	0	3	0.9	Sus scrofa mRNA, clone:ADR010029B08, expressed in adrenal gland /gb=AK343296 /gi=288780112 /ug=Ssc.48127 /len=1739	-	-	-	-
gnl|UG|Ssc#S58313043	21	6.05	19	5.43	11	3.31	PREDICTED: Sus scrofa paralemmin-3-like (LOC100513460), mRNA /cds=p(1,2124) /gb=XM_003123361 /gi=311248974 /ug=Ssc.19044 /len=2371	-	-	-	gi|311248975|ref|XP_003123409.1|/0/PREDICTED: paralemmin-3-like [Sus scrofa]
gnl|UG|Ssc#S58301505	3	0.86	17	4.86	0	0	PREDICTED: Sus scrofa AE binding protein 1 (AEBP1), mRNA /cds=p(1,3423) /gb=XM_003134886 /gi=311275843 /ug=Ssc.16584 /len=3701	-	-	-	-
gnl|UG|Ssc#S46878877	162	46.64	107	30.59	144	43.28	PREDICTED: Sus scrofa eukaryotic translation initiation factor 2, subunit 1 alpha, transcript variant 1 (LOC100155472), mRNA /cds=p(421,1368) /gb=XM_001928339 /gi=194038444 /ug=Ssc.7498 /len=1790	GO:0043231//intracellular membrane-bounded organelle;GO:0043234//protein complex;GO:0044444//cytoplasmic part;GO:0030529//ribonucleoprotein complex	GO:0043021//ribonucleoprotein binding;GO:0008135//translation factor activity, nucleic acid binding	GO:0006468//protein phosphorylation;GO:0006446//regulation of translational initiation	gi|149737191|ref|XP_001499818.1|/6.34908e-148/PREDICTED: similar to eukaryotic translation initiation factor 2, subunit 1 alpha [Equus caballus]
gnl|UG|Ssc#S58313361	0	0	0	0	0	0	PREDICTED: Sus scrofa deoxyhypusine hydroxylase-like (LOC100519411), mRNA /cds=p(1,912) /gb=XM_003123042 /gi=311248331 /ug=Ssc.1317 /len=1382	GO:0044444//cytoplasmic part	GO:0043169//cation binding;GO:0004497//monooxygenase activity	GO:0018205//peptidyl-lysine modification	gi|311248332|ref|XP_003123090.1|/1.08013e-149/PREDICTED: deoxyhypusine hydroxylase-like [Sus scrofa]
gnl|UG|Ssc#S55320053	107	30.81	103	29.44	161	48.38	Sus scrofa mRNA, clone:LVRM10012F08, expressed in liver /gb=AK346037 /gi=288784819 /ug=Ssc.16083 /len=2417	-	-	-	-
gnl|UG|Ssc#S21544042	5	1.44	4	1.14	2	0.6	UMC-pfeto1-007-c04 Fetal ovary pfeto Sus scrofa cDNA 3', mRNA sequence /clone_end=3' /gb=CO952643 /gi=51329626 /ug=Ssc.86218 /len=378	GO:0043231//intracellular membrane-bounded organelle;GO:0043232	GO:0003676//nucleic acid binding;GO:0046872//metal ion binding;GO:0016279//protein-lysine N-methyltransferase activity	GO:0034968//histone lysine methylation;GO:0018022//peptidyl-lysine methylation;GO:0006351//transcription, DNA-dependent;GO:0010033//response to organic substance	gi|311268802|ref|XP_003132219.1|/6.05413e-17/PREDICTED: histone-lysine N-methyltransferase SETD2-like [Sus scrofa]
gnl|UG|Ssc#S55296845	17	4.89	2	0.57	6	1.8	FS703105 full-length enriched swine cDNA library, adult prostate Sus scrofa cDNA clone PST010079G04 5', mRNA sequence /clone=PST010079G04 /clone_end=5' /gb=FS703105 /gi=288299293 /ug=Ssc.4820 /len=893	GO:0031224//intrinsic to membrane;GO:0031090//organelle membrane;GO:0005635//nuclear envelope;GO:0042598//vesicular fraction	GO:0001071//nucleic acid binding transcription factor activity;GO:0003677//DNA binding;GO:0016410//N-acyltransferase activity	GO:0006672//ceramide metabolic process;GO:0006351//transcription, DNA-dependent	gi|73996690|ref|XP_534805.2|/7.688e-147/PREDICTED: similar to LAG1 longevity assurance homolog 5 [Canis familiaris]
gnl|UG|Ssc#S58311312	32	9.21	83	23.73	49	14.73	PREDICTED: Sus scrofa SERTA domain-containing protein 2-like (LOC100518606), mRNA /cds=p(184,1122) /gb=XM_003125089 /gi=311252519 /ug=Ssc.94612 /len=1887	GO:0043231//intracellular membrane-bounded organelle	GO:0030528//transcription regulator activity;GO:0005488//binding;GO:0003712//transcription cofactor activity	GO:0016049//cell growth;GO:0006355//regulation of transcription, DNA-dependent	gi|311252520|ref|XP_003125137.1|/2.34092e-124/PREDICTED: SERTA domain-containing protein 2-like [Sus scrofa]
gnl|UG|Ssc#S26728925	5	1.44	6	1.72	7	2.1	AJ939833 CSEQRAN17 Sus scrofa cDNA clone C0007306o01 3', mRNA sequence /clone=C0007306o01 /clone_end=3' /gb=AJ939833 /gi=74356649 /ug=Ssc.27671 /len=714	-	-	-	gi|119621848|gb|EAX01443.1|/1.12482e-16/hCG2020706 [Homo sapiens]
gnl|UG|Ssc#S58313232	0	0	0	0	3	0.9	PREDICTED: Sus scrofa translocase of inner mitochondrial membrane 44 homolog (yeast) (TIMM44), mRNA /cds=p(61,1425) /gb=XM_003123200 /gi=311248589 /ug=Ssc.21977 /len=1877	GO:0005743//mitochondrial inner membrane	GO:0008320//protein transmembrane transporter activity;GO:0005515//protein binding;GO:0032559	GO:0006605//protein targeting	gi|311248590|ref|XP_003123248.1|/0/PREDICTED: mitochondrial import inner membrane translocase subunit TIM44-like [Sus scrofa]
gnl|UG|Ssc#S55322439	0	0	0	0	2	0.6	Sus scrofa mRNA, clone:TCH010056H07, expressed in trachea /gb=AK350905 /gi=288782433 /ug=Ssc.44638 /len=1516	-	-	-	-
gnl|UG|Ssc#S58311637	0	0	0	0	0	0	PREDICTED: Sus scrofa cyclin-F-like (LOC100518243), mRNA /cds=p(1,2367) /gb=XM_003124740 /gi=311251851 /ug=Ssc.26646 /len=3748	GO:0043231//intracellular membrane-bounded organelle;GO:0031461//cullin-RING ubiquitin ligase complex;GO:0005813//centrosome	GO:0005488//binding	GO:0043161//proteasomal ubiquitin-dependent protein catabolic process;GO:0010639;GO:0032446//protein modification by small protein conjugation;GO:0000087//M phase of mitotic cell cycle;GO:0048513//organ development	gi|311251852|ref|XP_003124788.1|/0/PREDICTED: cyclin-F-like [Sus scrofa]
gnl|UG|Ssc#S35169199	19	5.47	10	2.86	15	4.51	Sus scrofa mRNA, clone:LVR010051E03, expressed in liver /gb=AK232470 /gi=115550640 /ug=Ssc.78833 /len=2227	GO:0044439	GO:0003997//acyl-CoA oxidase activity;GO:0008289//lipid binding;GO:0005515//protein binding;GO:0050662//coenzyme binding	GO:0006692//prostanoid metabolic process;GO:0048232//male gamete generation;GO:0006635//fatty acid beta-oxidation	gi|155369760|ref|NP_001094498.1|/0/peroxisomal acyl-coenzyme A oxidase 1 [Sus scrofa]
gnl|UG|Ssc#S58306228	6	1.73	0	0	9	2.7	PREDICTED: Sus scrofa glucocorticoid-induced transcript 1 protein-like (LOC100511149), mRNA /cds=p(1,1650) /gb=XM_003130170 /gi=311264545 /ug=Ssc.93978 /len=1650	-	GO:0005488//binding	-	gi|311264546|ref|XP_003130218.1|/0/PREDICTED: LOW QUALITY PROTEIN: glucocorticoid-induced transcript 1 protein-like [Sus scrofa]
gnl|UG|Ssc#S46877093	102	29.37	74	21.15	86	25.85	PREDICTED: Sus scrofa UPF0557 protein C10orf119 homolog (LOC100155791), mRNA /cds=p(1,1929) /gb=XM_001929071 /gi=311271913 /ug=Ssc.31515 /len=3680	GO:0043231//intracellular membrane-bounded organelle;GO:0043234//protein complex	GO:0005488//binding	GO:0006260//DNA replication;GO:0007059//chromosome segregation;GO:0000087//M phase of mitotic cell cycle;GO:0051320	gi|311271914|ref|XP_001929106.2|/0/PREDICTED: UPF0557 protein C10orf119 homolog [Sus scrofa]
gnl|UG|Ssc#S58303149	50	14.4	95	27.16	20	6.01	PREDICTED: Sus scrofa enhancer of polycomb homolog 2 (Drosophila) (EPC2), mRNA /cds=p(73,2496) /gb=XM_003133248 /gi=311272088 /ug=Ssc.25124 /len=4235	GO:0043231//intracellular membrane-bounded organelle	-	GO:0006259//DNA metabolic process;GO:0006351//transcription, DNA-dependent;GO:0006325//chromatin organization;GO:0033554//cellular response to stress	gi|311272089|ref|XP_003133296.1|/0/PREDICTED: enhancer of polycomb homolog 2-like [Sus scrofa]
gnl|UG|Ssc#S35174237	2	0.58	0	0	0	0	Sus scrofa mRNA, clone:AMP010030A10, expressed in alveolar macrophage /gb=AK230713 /gi=115545598 /ug=Ssc.11055 /len=2853	GO:0043231//intracellular membrane-bounded organelle;GO:0005876//spindle microtubule;GO:0000776//kinetochore;GO:0044444//cytoplasmic part;GO:0031090//organelle membrane	GO:0043565//sequence-specific DNA binding	GO:0000075//cell cycle checkpoint;GO:0000070//mitotic sister chromatid segregation;GO:0040001//establishment of mitotic spindle localization;GO:0034502//protein localization to chromosome;GO:0048193//Golgi vesicle transport;GO:0065003;GO:0007346//regulation of mitotic cell cycle	gi|301786084|ref|XP_002928455.1|/0/PREDICTED: centromere/kinetochore protein zw10 homolog [Ailuropoda melanoleuca]
gnl|UG|Ssc#S58303329	15	4.32	3	0.86	10	3.01	PREDICTED: Sus scrofa calcium uptake protein 1, mitochondrial-like, transcript variant 2 (LOC100155980), mRNA /cds=p(174,1619) /gb=XM_003133069 /gi=311271355 /ug=Ssc.54480 /len=2443	GO:0019866//organelle inner membrane;GO:0043231//intracellular membrane-bounded organelle;GO:0031224//intrinsic to membrane	GO:0046872//metal ion binding	GO:0006950//response to stress;GO:0070588//calcium ion transmembrane transport;GO:0051560	gi|311271356|ref|XP_003133117.1|/0/PREDICTED: calcium uptake protein 1, mitochondrial-like isoform 2 [Sus scrofa]
gnl|UG|Ssc#S58301550	7	2.02	8	2.29	4	1.2	PREDICTED: Sus scrofa src kinase-associated phosphoprotein 2-like (LOC100520346), mRNA /cds=p(154,1230) /gb=XM_003134845 /gi=311275751 /ug=Ssc.21600 /len=3577	GO:0044444//cytoplasmic part;GO:0016020//membrane	GO:0030674//protein binding, bridging	GO:0046649//lymphocyte activation;GO:0065003;GO:0008283//cell proliferation;GO:0034330;GO:0023052//signaling	gi|311275752|ref|XP_003134893.1|/0/PREDICTED: src kinase-associated phosphoprotein 2-like [Sus scrofa]
gnl|UG|Ssc#S35164136	26	7.49	10	2.86	20	6.01	Sus scrofa mRNA, clone:SPL010013C10, expressed in spleen /gb=AK237222 /gi=115555590 /ug=Ssc.53892 /len=1815	GO:0005884//actin filament;GO:0032432//actin filament bundle;GO:0005865//striated muscle thin filament;GO:0031674//I band;GO:0001726//ruffle	GO:0005198//structural molecule activity;GO:0003779//actin binding;GO:0042802//identical protein binding	GO:0032233//positive regulation of actin filament bundle assembly;GO:0006941//striated muscle contraction;GO:0009611//response to wounding;GO:0043462//regulation of ATPase activity;GO:0030835//negative regulation of actin filament depolymerization;GO:0001996//positive regulation of heart rate by epinephrine-norepinephrine;GO:0030155//regulation of cell adhesion;GO:0000302//response to reactive ox…	gi|256000782|ref|NP_001157721.1|/2.65918e-101/tropomyosin alpha-1 chain isoform 2 [Mus musculus]
gnl|UG|Ssc#S58312684	0	0	0	0	3	0.9	PREDICTED: Sus scrofa proteinase-activated receptor 1-like (LOC100521609), mRNA /cds=p(1,2094) /gb=XM_003123723 /gi=311249703 /ug=Ssc.69824 /len=2110	GO:0043231//intracellular membrane-bounded organelle;GO:0044459//plasma membrane part;GO:0016021//integral to membrane;GO:0045202//synapse	GO:0005515//protein binding;GO:0008528//peptide receptor activity, G-protein coupled	GO:0002246//wound healing involved in inflammatory response;GO:0010524//positive regulation of calcium ion transport into cytosol;GO:0007186//G-protein coupled receptor protein signaling pathway;GO:0001775//cell activation;GO:0001894//tissue homeostasis;GO:0019229//regulation of vasoconstriction;GO:0033363//secretory granule organization;GO:0010557;GO:0032611;GO:0018108//peptidyl-tyrosine phospho…	gi|311249704|ref|XP_003123771.1|/0/PREDICTED: proteinase-activated receptor 1-like [Sus scrofa]
gnl|UG|Ssc#S46880333	0	0	2	0.57	0	0	PREDICTED: Sus scrofa mediator complex subunit 23 (MED23), mRNA /cds=p(1,3978) /gb=XM_001925502 /gi=311243932 /ug=Ssc.21994 /len=3978	GO:0043234//protein complex;GO:0031981//nuclear lumen	GO:0005488//binding;GO:0003712//transcription cofactor activity	GO:0006352//transcription initiation, DNA-dependent;GO:0006355//regulation of transcription, DNA-dependent	gi|311243933|ref|XP_001925537.2|/0/PREDICTED: mediator of RNA polymerase II transcription subunit 23 [Sus scrofa]
gnl|UG|Ssc#S35165392	26	7.49	11	3.14	23	6.91	Sus scrofa mRNA, clone:UTR010033E01, expressed in uterus /gb=AK240129 /gi=115554334 /ug=Ssc.8360 /len=1019	GO:0031981//nuclear lumen	GO:0003723//RNA binding;GO:0019900//kinase binding;GO:0019887//protein kinase regulator activity	GO:0033673//negative regulation of kinase activity	gi|296192309|ref|XP_002744006.1|/1.59938e-53/PREDICTED: PRKR-interacting protein 1-like [Callithrix jacchus]
gnl|UG|Ssc#S6088283	5	1.44	0	0	10	3.01	MI-P-E7-agz-f-11-1-UM.s1 MI-P-E7 Sus scrofa cDNA clone MI-P-E7-agz-f-11-1-UM 3', mRNA sequence /clone=MI-P-E7-agz-f-11-1-UM /clone_end=3' /gb=BQ600648 /gi=21547374 /ug=Ssc.14176 /len=637	GO:0030427//site of polarized growth;GO:0031981//nuclear lumen;GO:0043234//protein complex;GO:0044425//membrane part;GO:0000267//cell fraction;GO:0030425//dendrite;GO:0044444//cytoplasmic part;GO:0044297//cell body	GO:0004672//protein kinase activity;GO:0051018//protein kinase A binding;GO:0008134//transcription factor binding;GO:0019900//kinase binding;GO:0032559;GO:0008092//cytoskeletal protein binding;GO:0035254//glutamate receptor binding	GO:0006461//protein complex assembly;GO:0001952//regulation of cell-matrix adhesion;GO:0032321//positive regulation of Rho GTPase activity;GO:0043405//regulation of MAP kinase activity;GO:0048017//inositol lipid-mediated signaling;GO:0048167//regulation of synaptic plasticity;GO:0007169//transmembrane receptor protein tyrosine kinase signaling pathway;GO:0048870//cell motility;GO:0021987//cerebra…	gi|74002668|ref|XP_856691.1|/1.84556e-65/PREDICTED: similar to Glycogen synthase kinase-3 beta (GSK-3 beta) isoform 4 [Canis familiaris]
gnl|UG|Ssc#S58311012	6	1.73	3	0.86	5	1.5	PREDICTED: Sus scrofa TATA box binding protein (TBP)-associated factor, RNA polymerase I, B, 63kDa (TAF1B), mRNA /cds=p(1,1488) /gb=XM_003125391 /gi=311253130 /ug=Ssc.15789 /len=2062	-	-	-	-
gnl|UG|Ssc#S58312427	45	12.96	67	19.15	16	4.81	PREDICTED: Sus scrofa eukaryotic peptide chain release factor subunit 1-like (LOC100520896), mRNA /cds=p(159,1472) /gb=XM_003123975 /gi=311250233 /ug=Ssc.81721 /len=2339	GO:0044424//intracellular part	GO:0003747//translation release factor activity;GO:0043021//ribonucleoprotein binding	GO:0051704;GO:0008213;GO:0006415//translational termination	gi|237823782|pdb|3E1Y|A/0/Chain A, Crystal Structure Of Human Erf1ERF3 COMPLEX
gnl|UG|Ssc#S55327510	2	0.58	0	0	0	0	Sus scrofa mRNA, clone:MLTL10026D05, expressed in longissimus /gb=AK347139 /gi=288576544 /ug=Ssc.76359 /len=2179	GO:0031981//nuclear lumen	GO:0046914//transition metal ion binding;GO:0001071//nucleic acid binding transcription factor activity;GO:0003677//DNA binding;GO:0004879//ligand-dependent nuclear receptor activity	GO:0023052//signaling;GO:0010551//regulation of gene-specific transcription from RNA polymerase II promoter	gi|301775172|ref|XP_002923008.1|/0/PREDICTED: nuclear receptor ROR-alpha-like [Ailuropoda melanoleuca]
gnl|UG|Ssc#S35164214	2	0.58	0	0	0	0	Sus scrofa mRNA, clone:OVR010009H08, expressed in ovary /gb=AK234125 /gi=115555512 /ug=Ssc.37220 /len=2603	-	-	-	gi|311269861|ref|XP_003132664.1|/0/PREDICTED: leucine-rich repeat and calponin homology domain-containing protein 3-like [Sus scrofa]
gnl|UG|Ssc#S39987126	693	199.52	330	94.33	559	167.99	rebs30c_m23.y1 ebs Sus scrofa cDNA 5', mRNA sequence /clone_end=5' /gb=EW082191 /gi=181321442 /ug=Ssc.71141 /len=649	GO:0005681//spliceosomal complex;GO:0044444//cytoplasmic part;GO:0031981//nuclear lumen	GO:0005488//binding	GO:0000398//nuclear mRNA splicing, via spliceosome	gi|62955141|ref|NP_001017582.1|/1.08221e-44/small nuclear ribonucleoprotein Sm D2 [Danio rerio]
gnl|UG|Ssc#S26732890	12	3.45	11	3.14	4	1.2	AJ943872 CSEQRAN17 Sus scrofa cDNA clone C0007306b19 5', mRNA sequence /clone=C0007306b19 /clone_end=5' /gb=AJ943872 /gi=74360614 /ug=Ssc.87798 /len=764	GO:0031981//nuclear lumen	GO:0005488//binding	-	gi|301786859|ref|XP_002928846.1|/3.21322e-36/PREDICTED: splicing factor, arginine/serine-rich 15-like, partial [Ailuropoda melanoleuca]
gnl|UG|Ssc#S17513874	17	4.89	18	5.15	15	4.51	BX668443 Sus Scrofa library (scac) Sus scrofa cDNA clone scac0025.j.07 5prim, mRNA sequence /clone=scac0025.j.07 /clone_end=5' /gb=BX668443 /gi=90246434 /ug=Ssc.81463 /len=741	-	-	-	-
gnl|UG|Ssc#S46877920	26	7.49	7	2	6	1.8	PREDICTED: Sus scrofa Uncharacterized protein C6orf89 homolog, transcript variant 1 (LOC100156227), mRNA /cds=p(222,1268) /gb=XM_001929567 /gi=311260330 /ug=Ssc.7179 /len=2118	GO:0031224//intrinsic to membrane	-	-	gi|311260329|ref|XP_003128415.1|/0/PREDICTED: uncharacterized protein C6orf89 homolog isoform 2 [Sus scrofa]
gnl|UG|Ssc#S20116351	31	8.93	96	27.44	38	11.42	Sus scrofa secretory carrier membrane protein 1 (SCAMP1), mRNA /cds=p(132,1148) /gb=NM_214245 /gi=47523561 /ug=Ssc.757 /len=3850	GO:0031224//intrinsic to membrane;GO:0008021//synaptic vesicle;GO:0030667//secretory granule membrane;GO:0044431//Golgi apparatus part;GO:0010008//endosome membrane	GO:0005515//protein binding	GO:0048193//Golgi vesicle transport	gi|47523562|ref|NP_999410.1|/7.32928e-166/secretory carrier-associated membrane protein 1 [Sus scrofa]
gnl|UG|Ssc#S23762009	0	0	3	0.86	0	0	1119572 MARC 4PIG Sus scrofa cDNA 3', mRNA sequence /clone_end=3' /gb=DN119628 /gi=59813888 /ug=Ssc.82381 /len=764	GO:0043231//intracellular membrane-bounded organelle;GO:0044444//cytoplasmic part	GO:0046914//transition metal ion binding;GO:0051536//iron-sulfur cluster binding	GO:0031163	gi|114577877|ref|XP_001137587.1|/1.00996e-114/PREDICTED: similar to HIRA interacting protein 5 isoform 7 [Pan troglodytes]
gnl|UG|Ssc#S39837406	0	0	2	0.57	0	0	rche28_k16.y1 che Sus scrofa cDNA 5', mRNA sequence /clone_end=5' /gb=EV932684 /gi=178545959 /ug=Ssc.75285 /len=682	GO:0031981//nuclear lumen;GO:0005746//mitochondrial respiratory chain	GO:0050136//NADH dehydrogenase (quinone) activity	GO:0051234//establishment of localization;GO:0022904//respiratory electron transport chain	gi|74268404|gb|AAI03275.1|/2.63346e-33/NADH dehydrogenase (ubiquinone) flavoprotein 3, 10kDa [Bos taurus]
gnl|UG|Ssc#S58310274	2	0.58	0	0	5	1.5	PREDICTED: Sus scrofa probable methyltransferase BCDIN3D-like (LOC100516732), mRNA /cds=p(6,863) /gb=XM_003126126 /gi=311255305 /ug=Ssc.36989 /len=863	-	GO:0016741	GO:0006730//one-carbon metabolic process	gi|311255306|ref|XP_003126174.1|/1.5047e-152/PREDICTED: LOW QUALITY PROTEIN: probable methyltransferase BCDIN3D-like [Sus scrofa]
gnl|UG|Ssc#S58305118	2	0.58	0	0	0	0	PREDICTED: Sus scrofa nucleolar protein 11-like (LOC100524893), mRNA /cds=p(26,2170) /gb=XM_003131277 /gi=311266942 /ug=Ssc.94374 /len=2462	GO:0031981//nuclear lumen	-	-	gi|311266943|ref|XP_003131325.1|/0/PREDICTED: nucleolar protein 11-like [Sus scrofa]
gnl|UG|Ssc#S46879726	7	2.02	4	1.14	3	0.9	PREDICTED: Sus scrofa hypothetical protein LOC100152248 (LOC100152248), mRNA /cds=p(145,1665) /gb=XM_001925392 /gi=311253784 /ug=Ssc.39504 /len=1665	-	-	-	gi|311253785|ref|XP_001925427.2|/0/PREDICTED: hypothetical protein LOC100152248 [Sus scrofa]
gnl|UG|Ssc#S19542416	3	0.86	2	0.57	3	0.9	947311 MARC 4PIG Sus scrofa cDNA 5', mRNA sequence /clone_end=5' /gb=CN158512 /gi=46172942 /ug=Ssc.18635 /len=715	GO:0031981//nuclear lumen	GO:0046914//transition metal ion binding;GO:0004872//receptor activity;GO:0016505//apoptotic protease activator activity;GO:0032813//tumor necrosis factor receptor superfamily binding	GO:0012502//induction of programmed cell death;GO:0006916//anti-apoptosis;GO:0043433//negative regulation of transcription factor activity;GO:0043029//T cell homeostasis;GO:0006919//activation of caspase activity	gi|73964537|ref|XP_855513.1|/1.34088e-70/PREDICTED: similar to CD27-binding (Siva) protein isoform 1 [Canis familiaris]
gnl|UG|Ssc#S58313433	9	2.59	3	0.86	11	3.31	PREDICTED: Sus scrofa BTB (POZ) domain containing 10, transcript variant 1 (BTBD10), mRNA /cds=p(323,1606) /gb=XM_003122968 /gi=311248182 /ug=Ssc.26110 /len=2435	GO:0043231//intracellular membrane-bounded organelle	-	-	gi|301781488|ref|XP_002926158.1|/0/PREDICTED: BTB/POZ domain-containing protein 10-like isoform 1 [Ailuropoda melanoleuca]
gnl|UG|Ssc#S58308842	0	0	3	0.86	2	0.6	PREDICTED: Sus scrofa kinesin-like protein KIF1B-like (LOC100522016), mRNA /cds=p(1,1107) /gb=XM_003127556 /gi=311258418 /ug=Ssc.33802 /len=1328	GO:0012506//vesicle membrane;GO:0043231//intracellular membrane-bounded organelle;GO:0015630//microtubule cytoskeleton;GO:0042598//vesicular fraction	GO:0030246//carbohydrate binding;GO:0016616//oxidoreductase activity, acting on the CH-OH group of donors, NAD or NADP as acceptor;GO:0032559;GO:0003774//motor activity;GO:0015631//tubulin binding	GO:0006098//pentose-phosphate shunt;GO:0007275//multicellular organismal development;GO:0012501//programmed cell death;GO:0009207;GO:0019520;GO:0007268//synaptic transmission;GO:0034643//establishment of mitochondrion localization, microtubule-mediated;GO:0008088//axon cargo transport	gi|311258419|ref|XP_003127604.1|/2.97679e-165/PREDICTED: kinesin-like protein KIF1B-like [Sus scrofa]
gnl|UG|Ssc#S58314698	4	1.15	0	0	0	0	PREDICTED: Sus scrofa GPI ethanolamine phosphate transferase 1-like (LOC100522054), mRNA /cds=p(303,2006) /gb=XM_003121705 /gi=311245241 /ug=Ssc.49288 /len=2006	GO:0031090//organelle membrane	GO:0016772//transferase activity, transferring phosphorus-containing groups	GO:0006506//GPI anchor biosynthetic process	gi|311245242|ref|XP_003121753.1|/0/PREDICTED: GPI ethanolamine phosphate transferase 1-like [Sus scrofa]
gnl|UG|Ssc#S55319004	2	0.58	5	1.43	0	0	Sus scrofa mRNA, clone:MLN010038A03, expressed in mesenteric lymph nodes /gb=AK346687 /gi=288785880 /ug=Ssc.25320 /len=1120	-	-	-	gi|149714257|ref|XP_001504180.1|/4.00661e-141/PREDICTED: similar to Coiled-coil domain containing 65 [Equus caballus]
gnl|UG|Ssc#S19550533	12	3.45	15	4.29	2	0.6	998320 MARC 4PIG Sus scrofa cDNA 3', mRNA sequence /clone_end=3' /gb=CN166641 /gi=46181071 /ug=Ssc.83540 /len=664	-	-	-	-
gnl|UG|Ssc#S58311346	22	6.33	13	3.72	3	0.9	PREDICTED: Sus scrofa nucleolysin TIA-1 isoform p40-like (LOC100510958), mRNA /cds=p(19,681) /gb=XM_003125054 /gi=311252450 /ug=Ssc.7215 /len=3669	GO:0043231//intracellular membrane-bounded organelle	GO:0003729//mRNA binding	GO:0012502//induction of programmed cell death;GO:0006412//translation;GO:0043484//regulation of RNA splicing;GO:0010558	gi|291386623|ref|XP_002709696.1|/2.1807e-135/PREDICTED: TIA1 cytotoxic granule-associated RNA binding protein-like [Oryctolagus cuniculus]
gnl|UG|Ssc#S55283936	2	0.58	0	0	4	1.2	FS664669 full-length enriched swine cDNA library, adult hypothalamus Sus scrofa cDNA clone HTMT10006A12 5', mRNA sequence /clone=HTMT10006A12 /clone_end=5' /gb=FS664669 /gi=288282350 /ug=Ssc.94251 /len=792	-	-	-	-
gnl|UG|Ssc#S55322474	0	0	0	0	2	0.6	Sus scrofa mRNA, clone:TCH010047E05, expressed in trachea /gb=AK350870 /gi=288782398 /ug=Ssc.43783 /len=2002	-	GO:0042802//identical protein binding;GO:0016740//transferase activity;GO:0048037//cofactor binding;GO:0016846//carbon-sulfur lyase activity	GO:0008652//cellular amino acid biosynthetic process	gi|311247953|ref|XP_003122900.1|/0/PREDICTED: 1-aminocyclopropane-1-carboxylate synthase-like protein 1-like [Sus scrofa]
gnl|UG|Ssc#S46880793	0	0	0	0	0	0	PREDICTED: Sus scrofa ninein (GSK3B interacting protein), transcript variant 1 (NIN), mRNA /cds=p(1,6411) /gb=XM_001925626 /gi=311245482 /ug=Ssc.50121 /len=6778	GO:0005815//microtubule organizing center	GO:0046872//metal ion binding;GO:0032561	GO:0051640//organelle localization	gi|311245483|ref|XP_001925661.2|/0/PREDICTED: ninein isoform 1 [Sus scrofa]
gnl|UG|Ssc#S35165166	9	2.59	2	0.57	8	2.4	Sus scrofa mRNA, clone:PBL010060E07, expressed in periphral blood mononuclear cell /gb=AK236970 /gi=115554560 /ug=Ssc.8264 /len=1161	-	GO:0016791//phosphatase activity	GO:0010467//gene expression	gi|311252385|ref|XP_003125055.1|/1.03672e-163/PREDICTED: RNA/RNP complex-1-interacting phosphatase-like [Sus scrofa]
gnl|UG|Ssc#S40003386	0	0	0	0	2	0.6	rece02_a17.y1 ece Sus scrofa cDNA 5', mRNA sequence /clone_end=5' /gb=EW098295 /gi=181301627 /ug=Ssc.67127 /len=358	-	-	-	-
gnl|UG|Ssc#S55318672	0	0	0	0	2	0.6	Sus scrofa mRNA, clone:MLN010060H10, expressed in mesenteric lymph nodes /gb=AK346820 /gi=288786212 /ug=Ssc.10903 /len=1000	GO:0043231//intracellular membrane-bounded organelle;GO:0044444//cytoplasmic part;GO:0032991//macromolecular complex	GO:0003676//nucleic acid binding	GO:0000291//nuclear-transcribed mRNA catabolic process, exonucleolytic;GO:0008380//RNA splicing	gi|73979315|ref|XP_532806.2|/1.60599e-70/PREDICTED: similar to U6 snRNA-associated Sm-like protein LSm1 (Small nuclear ribonuclear CaSm) (Cancer-associated Sm-like) [Canis familiaris]
gnl|UG|Ssc#S58309140	3	0.86	0	0	0	0	PREDICTED: Sus scrofa homeobox protein Meis3-like (LOC100518492), mRNA /cds=p(1,1326) /gb=XM_003127260 /gi=311257813 /ug=Ssc.48743 /len=1326	GO:0043231//intracellular membrane-bounded organelle	GO:0003677//DNA binding;GO:0001071//nucleic acid binding transcription factor activity	GO:0006351//transcription, DNA-dependent	gi|311257814|ref|XP_003127308.1|/0/PREDICTED: homeobox protein Meis3-like [Sus scrofa]
gnl|UG|Ssc#S35173549	33	9.5	18	5.15	38	11.42	Sus scrofa mRNA, clone:UTR010089D01, expressed in uterus /gb=AK240524 /gi=115546286 /ug=Ssc.22735 /len=1782	GO:0044424//intracellular part	GO:0046914//transition metal ion binding	-	gi|300796218|ref|NP_001179729.1|/0/dystrobrevin beta [Bos taurus]
gnl|UG|Ssc#S20936016	17	4.89	43	12.29	12	3.61	AJ647739 CSEQRAN19 Sus scrofa cDNA clone C0003260_I14, mRNA sequence /clone=C0003260_I14 /gb=AJ647739 /gi=49324584 /ug=Ssc.74081 /len=510	GO:0005578//proteinaceous extracellular matrix	GO:0005515//protein binding;GO:0005539//glycosaminoglycan binding	GO:0043062//extracellular structure organization;GO:0010810	gi|47718030|gb|AAH70926.1|/6.00224e-55/Ccdc80 protein [Rattus norvegicus]
gnl|UG|Ssc#S35173199	0	0	0	0	2	0.6	Sus scrofa mRNA, clone:OVR010068E06, expressed in ovary /gb=AK234474 /gi=115546636 /ug=Ssc.3460 /len=2416	-	GO:0016301//kinase activity;GO:0005488//binding	GO:0043549//regulation of kinase activity	gi|311268944|ref|XP_003132274.1|/4.38463e-152/PREDICTED: nitrogen permease regulator 2-like protein-like [Sus scrofa]
gnl|UG|Ssc#S33209438	0	0	4	1.14	2	0.6	Sus scrofa nuclear receptor corepressor 2 (NCOR2) mRNA, complete cds, alternatively spliced /cds=p(134,7549) /gb=DQ520948 /gi=99160007 /ug=Ssc.1505 /len=8549	GO:0043234//protein complex;GO:0044451//nucleoplasm part	GO:0003712//transcription cofactor activity;GO:0003676//nucleic acid binding;GO:0004871//signal transducer activity;GO:0019899//enzyme binding;GO:0005102//receptor binding	GO:0006629//lipid metabolic process;GO:0000122//negative regulation of transcription from RNA polymerase II promoter	gi|113205766|ref|NP_001038041.1|/0/nuclear receptor corepressor 2 [Sus scrofa]
gnl|UG|Ssc#S18548693	69	19.87	48	13.72	108	32.46	BX917344 Sus Scrofa library (scan) Sus scrofa cDNA clone scan0037.o.07 5prim, mRNA sequence /clone=scan0037.o.07 /clone_end=5' /gb=BX917344 /gi=90240172 /ug=Ssc.2762 /len=963	GO:0071256	GO:0046872//metal ion binding	GO:0015031//protein transport	gi|311277187|ref|XP_003135530.1|/1.09057e-40/PREDICTED: translocon-associated protein subunit delta-like [Sus scrofa]
gnl|UG|Ssc#S55326010	0	0	0	0	5	1.5	Sus scrofa mRNA, clone:OVRM10220H05, expressed in ovary /gb=AK348641 /gi=288778816 /ug=Ssc.12788 /len=2126	GO:0031224//intrinsic to membrane	GO:0046914//transition metal ion binding	-	gi|311263391|ref|XP_003129664.1|/4.10927e-173/PREDICTED: RING finger protein 121-like [Sus scrofa]
gnl|UG|Ssc#S55326188	8	2.3	0	0	3	0.9	Sus scrofa mRNA, clone:OVRM10170C03, expressed in ovary /gb=AK348463 /gi=288778638 /ug=Ssc.7928 /len=2926	GO:0005769//early endosome	GO:0030674//protein binding, bridging	GO:0016192//vesicle-mediated transport;GO:0015031//protein transport;GO:0007173//epidermal growth factor receptor signaling pathway	gi|73948986|ref|XP_535174.2|/0/PREDICTED: similar to signal transducing adaptor molecule 1 [Canis familiaris]
gnl|UG|Ssc#S58306126	12	3.45	6	1.72	18	5.41	PREDICTED: Sus scrofa calcium-independent phospholipase A2-gamma-like (LOC100521328), mRNA /cds=p(1,1932) /gb=XM_003130273 /gi=311264754 /ug=Ssc.46048 /len=2750	GO:0005626//insoluble fraction;GO:0031224//intrinsic to membrane;GO:0031090//organelle membrane;GO:0012505//endomembrane system;GO:0044439	GO:0004623//phospholipase A2 activity;GO:0032559	GO:0006629//lipid metabolic process;GO:0032787//monocarboxylic acid metabolic process	gi|311264755|ref|XP_003130321.1|/0/PREDICTED: calcium-independent phospholipase A2-gamma-like [Sus scrofa]
gnl|UG|Ssc#S35165009	3	0.86	3	0.86	4	1.2	Sus scrofa mRNA, clone:SPL010002D11, expressed in spleen /gb=AK237128 /gi=115554717 /ug=Ssc.7566 /len=1324	GO:0043234//protein complex;GO:0031981//nuclear lumen	GO:0005488//binding;GO:0003712//transcription cofactor activity;GO:0016251//general RNA polymerase II transcription factor activity	GO:0006355//regulation of transcription, DNA-dependent;GO:0006352//transcription initiation, DNA-dependent	gi|158564265|sp|Q2F7Z4.2|MED7_PIG/5.65593e-116/RecName: Full=Mediator of RNA polymerase II transcription subunit 7; AltName: Full=Cofactor required for Sp1 transcriptional activation subunit 9; Short=CRSP complex subunit 9; AltName: Full=Mediator complex subunit 7
gnl|UG|Ssc#S58311282	4	1.15	0	0	5	1.5	PREDICTED: Sus scrofa vaccinia related kinase 2 (VRK2), mRNA /cds=p(1,1524) /gb=XM_003125120 /gi=311252580 /ug=Ssc.22028 /len=1524	GO:0043231//intracellular membrane-bounded organelle;GO:0031224//intrinsic to membrane;GO:0005626//insoluble fraction	GO:0004672//protein kinase activity;GO:0032559	GO:0006468//protein phosphorylation	gi|311252581|ref|XP_003125168.1|/0/PREDICTED: serine/threonine-protein kinase VRK2-like [Sus scrofa]
gnl|UG|Ssc#S58303354	4	1.15	4	1.14	4	1.2	PREDICTED: Sus scrofa AT-rich interactive domain-containing protein 5B-like (LOC100151846), mRNA /cds=p(1,3567) /gb=XM_003133043 /gi=311271251 /ug=Ssc.33113 /len=4157	GO:0043231//intracellular membrane-bounded organelle	GO:0030528//transcription regulator activity;GO:0003676//nucleic acid binding	GO:0035270//endocrine system development;GO:0043388//positive regulation of DNA binding;GO:0006355//regulation of transcription, DNA-dependent;GO:0040007//growth;GO:0001667//ameboidal cell migration;GO:0009887//organ morphogenesis;GO:0007169//transmembrane receptor protein tyrosine kinase signaling pathway;GO:0030154//cell differentiation;GO:0060612//adipose tissue development;GO:0008406//gonad d…	gi|311271252|ref|XP_003133091.1|/0/PREDICTED: AT-rich interactive domain-containing protein 5B-like [Sus scrofa]
gnl|UG|Ssc#S26724539	17	4.89	9	2.57	21	6.31	AJ960623 KN404_2 Sus scrofa cDNA clone C0007759j17 5', mRNA sequence /clone=C0007759j17 /clone_end=5' /gb=AJ960623 /gi=74377439 /ug=Ssc.35799 /len=815	-	-	-	-
gnl|UG|Ssc#S40055461	2	0.58	0	0	2	0.6	rese24c_p16.y1 ese Sus scrofa cDNA 5', mRNA sequence /clone_end=5' /gb=EW150368 /gi=182579317 /ug=Ssc.67389 /len=549	-	-	-	gi|300872546|gb|ADK39026.1|/1.01562e-19/beta-geo [cloning vector pPNT]
gnl|UG|Ssc#S58302342	2	0.58	0	0	2	0.6	PREDICTED: Sus scrofa serine/threonine-protein kinase 10-like (LOC100524465), mRNA /cds=p(1,1305) /gb=XM_003134054 /gi=311273920 /ug=Ssc.21122 /len=2281	-	GO:0004672//protein kinase activity;GO:0032559	GO:0006464//protein modification process	gi|311273921|ref|XP_003134102.1|/0/PREDICTED: serine/threonine-protein kinase 10-like [Sus scrofa]
gnl|UG|Ssc#S46881027	15	4.32	3	0.86	8	2.4	PREDICTED: Sus scrofa proteasome (prosome, macropain) 26S subunit, non-ATPase, 5 (PSMD5), mRNA /cds=p(16,1401) /gb=XM_001925501 /gi=311246297 /ug=Ssc.6772 /len=1934	GO:0005838//proteasome regulatory particle	GO:0005488//binding	GO:0043161//proteasomal ubiquitin-dependent protein catabolic process;GO:0051320;GO:0007050//cell cycle arrest;GO:0016070//RNA metabolic process;GO:0051439//regulation of ubiquitin-protein ligase activity involved in mitotic cell cycle;GO:0006520//cellular amino acid metabolic process;GO:0006915//apoptosis;GO:0030330//DNA damage response, signal transduction by p53 class mediator;GO:0043248//prot…	gi|311246298|ref|XP_001925536.2|/0/PREDICTED: 26S proteasome non-ATPase regulatory subunit 5 [Sus scrofa]
gnl|UG|Ssc#S58315244	0	0	0	0	2	0.6	PREDICTED: Sus scrofa utrophin (UTRN), mRNA /cds=p(1,1950) /gb=XM_003121163 /gi=311243827 /ug=Ssc.65392 /len=2029	GO:0005626//insoluble fraction;GO:0031981//nuclear lumen;GO:0044459//plasma membrane part;GO:0043232	GO:0008092//cytoskeletal protein binding;GO:0046914//transition metal ion binding	GO:0003012//muscle system process;GO:0048513//organ development;GO:0001952//regulation of cell-matrix adhesion	gi|311243828|ref|XP_003121211.1|/0/PREDICTED: utrophin-like [Sus scrofa]
gnl|UG|Ssc#S35168504	0	0	0	0	0	0	Sus scrofa mRNA, clone:LVR010100E05, expressed in liver /gb=AK232619 /gi=115551186 /ug=Ssc.16155 /len=2258	-	-	-	-
gnl|UG|Ssc#S58305883	0	0	5	1.43	3	0.9	PREDICTED: Sus scrofa dual specificity phosphatase 10 (DUSP10), mRNA /cds=p(149,1597) /gb=XM_003130510 /gi=311265250 /ug=Ssc.46277 /len=2518	GO:0031981//nuclear lumen	GO:0008138//protein tyrosine/serine/threonine phosphatase activity	GO:0032872//regulation of stress-activated MAPK cascade;GO:0043409//negative regulation of MAPKKK cascade;GO:0043407//negative regulation of MAP kinase activity;GO:0050776//regulation of immune response;GO:0002698;GO:0031347//regulation of defense response;GO:0006470//protein dephosphorylation;GO:0002237//response to molecule of bacterial origin	gi|311265251|ref|XP_003130558.1|/0/PREDICTED: dual specificity protein phosphatase 10-like [Sus scrofa]
gnl|UG|Ssc#S58301759	4	1.15	5	1.43	0	0	PREDICTED: Sus scrofa cAMP responsive element binding protein 3-like 2 (CREB3L2), mRNA /cds=p(1,1563) /gb=XM_003134635 /gi=311275326 /ug=Ssc.89123 /len=1563	GO:0031224//intrinsic to membrane;GO:0043231//intracellular membrane-bounded organelle;GO:0031090//organelle membrane	GO:0010843//promoter binding;GO:0001071//nucleic acid binding transcription factor activity;GO:0005515//protein binding	GO:0009888//tissue development;GO:0006355//regulation of transcription, DNA-dependent;GO:0033554//cellular response to stress;GO:0030154//cell differentiation;GO:0048193//Golgi vesicle transport	gi|311275327|ref|XP_003134683.1|/0/PREDICTED: cyclic AMP-responsive element-binding protein 3-like protein 2-like [Sus scrofa]
gnl|UG|Ssc#S35166290	3	0.86	2	0.57	5	1.5	Sus scrofa mRNA, clone:OVRM10212A12, expressed in ovary /gb=AK236651 /gi=115553448 /ug=Ssc.54203 /len=2515	GO:0031252//cell leading edge;GO:0044444//cytoplasmic part	GO:0030234//enzyme regulator activity;GO:0003779//actin binding	GO:0007265//Ras protein signal transduction;GO:0006915//apoptosis;GO:0000187//activation of MAPK activity	gi|311275781|ref|XP_003134908.1|/3.89615e-125/PREDICTED: drebrin-like protein-like [Sus scrofa]
gnl|UG|Ssc#S58308679	5	1.44	0	0	3	0.9	PREDICTED: Sus scrofa palmitoyltransferase ZDHHC18-like (LOC100513544), mRNA /cds=p(1,1299) /gb=XM_003127734 /gi=311258757 /ug=Ssc.48690 /len=1548	GO:0031224//intrinsic to membrane	GO:0008415//acyltransferase activity;GO:0046914//transition metal ion binding	GO:0008104//protein localization	gi|311258758|ref|XP_003127782.1|/0/PREDICTED: palmitoyltransferase ZDHHC18-like [Sus scrofa]
gnl|UG|Ssc#S58301578	0	0	0	0	2	0.6	PREDICTED: Sus scrofa beta-chimaerin-like (LOC100514933), mRNA /cds=p(1,1674) /gb=XM_003134818 /gi=311275694 /ug=Ssc.60820 /len=1674	GO:0005624//membrane fraction;GO:0044444//cytoplasmic part	GO:0005100//Rho GTPase activator activity;GO:0043169//cation binding;GO:0030674//protein binding, bridging	GO:0032321//positive regulation of Rho GTPase activity	gi|311275695|ref|XP_003134866.1|/0/PREDICTED: beta-chimaerin-like [Sus scrofa]
gnl|UG|Ssc#S40520569	0	0	3	0.86	0	0	rsug09_i13.y1 sug Sus scrofa cDNA 5', mRNA sequence /clone_end=5' /gb=EW615175 /gi=183081672 /ug=Ssc.92513 /len=219	-	-	-	-
gnl|UG|Ssc#S58307233	0	0	0	0	2	0.6	PREDICTED: Sus scrofa zinc finger protein 827 (ZNF827), mRNA /cds=p(49,3120) /gb=XM_003129167 /gi=311262496 /ug=Ssc.31737 /len=3120	GO:0043231//intracellular membrane-bounded organelle	GO:0046914//transition metal ion binding;GO:0003676//nucleic acid binding	GO:0010467//gene expression	gi|311262497|ref|XP_003129215.1|/0/PREDICTED: zinc finger protein 827-like [Sus scrofa]
gnl|UG|Ssc#S55312978	237	68.23	267	76.32	163	48.99	FS688289 full-length enriched swine cDNA library, adult ovary Sus scrofa cDNA clone OVRT10023E07 5', mRNA sequence /clone=OVRT10023E07 /clone_end=5' /gb=FS688289 /gi=288254627 /ug=Ssc.93618 /len=802	-	-	-	-
gnl|UG|Ssc#S29975290	9	2.59	32	9.15	15	4.51	PDUts1097B10 Porcine testis cDNA library I Sus scrofa cDNA clone PDUts1097B10 5' similar to homologue to ref|NM_003071.2| Homo sapiens SWI/SNF related, matrix associated, actin dependent regulator of chromatin, subfamily a, member 3 (SMARCA3), transcrip> /clone=PDUts1097B10 /clone_end=5' /gb=CV871948 /gi=84125908 /ug=Ssc.88397 /len=676	GO:0031981//nuclear lumen	GO:0030528//transcription regulator activity;GO:0017111//nucleoside-triphosphatase activity;GO:0003676//nucleic acid binding;GO:0046914//transition metal ion binding;GO:0032559	GO:0006355//regulation of transcription, DNA-dependent;GO:0006325//chromatin organization	gi|300796173|ref|NP_001179215.1|/6.56934e-69/helicase-like transcription factor [Bos taurus]
gnl|UG|Ssc#S37959691	22	6.33	2	0.57	17	5.11	Sus scrofa heat shock 105kDa/110kDa protein 1 (Hsph1) mRNA, complete cds /cds=p(342,2921) /gb=EF486357 /gi=141521427 /ug=Ssc.1231 /len=3616	GO:0043231//intracellular membrane-bounded organelle	GO:0032559	GO:0051084//'de novo' posttranslational protein folding;GO:0006950//response to stress	gi|148225750|ref|NP_001090973.1|/0/heat shock protein 105 kDa [Sus scrofa]
gnl|UG|Ssc#S55326642	0	0	0	0	0	0	Sus scrofa mRNA, clone:OVRM10040B09, expressed in ovary /gb=AK348009 /gi=288778184 /ug=Ssc.37334 /len=1311	-	-	-	-
gnl|UG|Ssc#S39937599	8	2.3	5	1.43	14	4.21	rcte14_o13.y1 cte Sus scrofa cDNA 5', mRNA sequence /clone_end=5' /gb=EW032664 /gi=181262451 /ug=Ssc.66003 /len=339	-	-	-	-
gnl|UG|Ssc#S20116814	0	0	0	0	2	0.6	Sus scrofa vinculin (VCL), mRNA /cds=p(1,3204) /gb=NM_213934 /gi=47522617 /ug=Ssc.11071 /len=5200	GO:0032991//macromolecular complex;GO:0032432//actin filament bundle;GO:0005913//cell-cell adherens junction;GO:0030016//myofibril;GO:0005924//cell-substrate adherens junction;GO:0019866//organelle inner membrane	GO:0050839//cell adhesion molecule binding;GO:0008092//cytoskeletal protein binding;GO:0017016//Ras GTPase binding;GO:0002162//dystroglycan binding	GO:0003012//muscle system process;GO:0007599//hemostasis;GO:0034613//cellular protein localization;GO:0048729//tissue morphogenesis;GO:0007043//cell-cell junction assembly;GO:0016337//cell-cell adhesion;GO:0006887//exocytosis;GO:0030031//cell projection assembly;GO:0031589//cell-substrate adhesion;GO:0001775//cell activation;GO:0016477//cell migration	gi|47522618|ref|NP_999099.1|/0/vinculin [Sus scrofa]
gnl|UG|Ssc#S58314149	4	1.15	0	0	9	2.7	PREDICTED: Sus scrofa uridine-cytidine kinase 1-like, transcript variant 1 (LOC100525976), mRNA /cds=p(118,951) /gb=XM_003122250 /gi=311246677 /ug=Ssc.2921 /len=1926	-	-	-	gi|311246678|ref|XP_003122298.1|/9.7095e-142/PREDICTED: uridine-cytidine kinase 1-like isoform 1 [Sus scrofa]
gnl|UG|Ssc#S58308849	2	0.58	0	0	3	0.9	PREDICTED: Sus scrofa solute carrier family 25 member 33-like (LOC100517764), mRNA /cds=p(254,1219) /gb=XM_003127538 /gi=311258404 /ug=Ssc.27074 /len=1507	GO:0019866//organelle inner membrane;GO:0031224//intrinsic to membrane;GO:0043231//intracellular membrane-bounded organelle	-	GO:0006810//transport	gi|311258405|ref|XP_003127586.1|/1.62153e-178/PREDICTED: solute carrier family 25 member 33-like [Sus scrofa]
gnl|UG|Ssc#S58307283	123	35.41	138	39.45	58	17.43	PREDICTED: Sus scrofa septin 11 (SEPT11), mRNA /cds=p(66,1355) /gb=XM_003129096 /gi=311262395 /ug=Ssc.4381 /len=5211	GO:0032432//actin filament bundle;GO:0030425//dendrite;GO:0032156;GO:0044459//plasma membrane part	GO:0032561	GO:0009987//cellular process;GO:0051259//protein oligomerization	gi|114594094|ref|XP_517208.2|/0/PREDICTED: septin 11 [Pan troglodytes]
gnl|UG|Ssc#S35164999	4	1.15	2	0.57	11	3.31	Sus scrofa mRNA, clone:SPL010003E06, expressed in spleen /gb=AK237138 /gi=115554727 /ug=Ssc.54769 /len=2170	GO:0019866//organelle inner membrane;GO:0005759//mitochondrial matrix	GO:0003995//acyl-CoA dehydrogenase activity;GO:0050662//coenzyme binding;GO:0005504//fatty acid binding	GO:0000038//very long-chain fatty acid metabolic process;GO:0045922//negative regulation of fatty acid metabolic process;GO:0006091//generation of precursor metabolites and energy;GO:0031327;GO:0006635//fatty acid beta-oxidation;GO:0048871//multicellular organismal homeostasis;GO:0008203//cholesterol metabolic process	gi|27806205|ref|NP_776919.1|/0/very long-chain specific acyl-CoA dehydrogenase, mitochondrial precursor [Bos taurus]
gnl|UG|Ssc#S58307446	13	3.74	2	0.57	14	4.21	PREDICTED: Sus scrofa glucosamine-6-phosphate isomerase 2-like, transcript variant 1 (LOC100516092), mRNA /cds=p(156,986) /gb=XM_003128948 /gi=311262066 /ug=Ssc.6250 /len=1884	GO:0044424//intracellular part	GO:0016861//intramolecular oxidoreductase activity, interconverting aldoses and ketoses	GO:0006041//glucosamine metabolic process	gi|114593868|ref|XP_001143245.1|/3.55541e-165/PREDICTED: similar to glucosamine-6-phosphate deaminase 2 variant [Pan troglodytes]
gnl|UG|Ssc#S20937862	833	239.82	306	87.47	805	241.92	AJ649585 CSEQRAN19 Sus scrofa cDNA clone C0003272_O08, mRNA sequence /clone=C0003272_O08 /gb=AJ649585 /gi=49326430 /ug=Ssc.74020 /len=490	GO:0016020//membrane;GO:0043231//intracellular membrane-bounded organelle;GO:0031252//cell leading edge;GO:0043234//protein complex;GO:0042598//vesicular fraction;GO:0044444//cytoplasmic part	GO:0032561;GO:0005515//protein binding;GO:0004672//protein kinase activity;GO:0001071//nucleic acid binding transcription factor activity;GO:0003676//nucleic acid binding;GO:0046872//metal ion binding;GO:0032559;GO:0004518//nuclease activity;GO:0016776//phosphotransferase activity, phosphate group as acceptor	GO:0006351//transcription, DNA-dependent;GO:0009209//pyrimidine ribonucleoside triphosphate biosynthetic process;GO:0051099//positive regulation of binding;GO:0007589//body fluid secretion;GO:0002573//myeloid leukocyte differentiation;GO:0048732//gland development;GO:0006796//phosphate metabolic process;GO:0030858//positive regulation of epithelial cell differentiation;GO:0008284//positive regula…	gi|82900057|ref|XP_485703.2|/4.90217e-85/PREDICTED: nucleoside diphosphate kinase B-like [Mus musculus]
gnl|UG|Ssc#S35168053	31	8.93	25	7.15	20	6.01	Sus scrofa mRNA, clone:THY010063D10, expressed in thymus /gb=AK239101 /gi=115551637 /ug=Ssc.16933 /len=1238	-	-	-	-
gnl|UG|Ssc#S20938156	67	19.29	7	2	19	5.71	AJ649879 CSEQRAN19 Sus scrofa cDNA clone C0003273_M04, mRNA sequence /clone=C0003273_M04 /gb=AJ649879 /gi=49326724 /ug=Ssc.74071 /len=464	GO:0042579//microbody;GO:0031981//nuclear lumen;GO:0032991//macromolecular complex;GO:0031982//vesicle;GO:0044429//mitochondrial part;GO:0030425//dendrite;GO:0044297//cell body;GO:0016020//membrane;GO:0044421//extracellular region part	GO:0016209//antioxidant activity;GO:0003824//catalytic activity;GO:0042802//identical protein binding;GO:0019903//protein phosphatase binding;GO:0046914//transition metal ion binding	GO:0001894//tissue homeostasis;GO:0045986//negative regulation of smooth muscle contraction;GO:0001932//regulation of protein phosphorylation;GO:0006281//DNA repair;GO:0045104//intermediate filament cytoskeleton organization;GO:0044093;GO:0014075//response to amine stimulus;GO:0022011//myelination in peripheral nervous system;GO:0006887//exocytosis;GO:0050954//sensory perception of mechanical sti…	gi|34784756|gb|AAH58148.1|/5.20558e-75/Unknown (protein for IMAGE:6890907) [Rattus norvegicus]
gnl|UG|Ssc#S58314965	10	2.88	2	0.57	6	1.8	PREDICTED: Sus scrofa CXXC finger protein 1 (CXXC1), mRNA /cds=p(110,2095) /gb=XM_003121437 /gi=311244528 /ug=Ssc.7050 /len=2395	GO:0016604//nuclear body;GO:0034708;GO:0016585//chromatin remodeling complex;GO:0034399//nuclear periphery	GO:0030528//transcription regulator activity;GO:0046914//transition metal ion binding;GO:0018024//histone-lysine N-methyltransferase activity;GO:0043565//sequence-specific DNA binding	GO:0034968//histone lysine methylation;GO:0006351//transcription, DNA-dependent	gi|311244529|ref|XP_003121485.1|/0/PREDICTED: cpG-binding protein-like [Sus scrofa]
gnl|UG|Ssc#S26727540	2	0.58	0	0	0	0	AJ963624 KN404_2 Sus scrofa cDNA clone C0007754l24 3', mRNA sequence /clone=C0007754l24 /clone_end=3' /gb=AJ963624 /gi=74380440 /ug=Ssc.48608 /len=856	-	-	-	-
gnl|UG|Ssc#S58311250	2	0.58	0	0	0	0	PREDICTED: Sus scrofa ankyrin repeat and SOCS box protein 3-like (LOC100518009), partial mRNA /cds=p(1,1686) /gb=XM_003125151 /gi=311252646 /ug=Ssc.27198 /len=3062	-	-	GO:0007165//signal transduction	gi|311252647|ref|XP_003125199.1|/0/PREDICTED: ankyrin repeat and SOCS box protein 3-like, partial [Sus scrofa]
gnl|UG|Ssc#S20936445	0	0	0	0	0	0	AJ648168 CSEQRAN19 Sus scrofa cDNA clone C0003263_N12, mRNA sequence /clone=C0003263_N12 /gb=AJ648168 /gi=49325013 /ug=Ssc.74089 /len=480	-	-	-	gi|149018344|gb|EDL76985.1|/6.55526e-50/CCR4-NOT transcription complex, subunit 10, isoform CRA_a [Rattus norvegicus]
gnl|UG|Ssc#S55326924	18	5.18	6	1.72	5	1.5	Sus scrofa mRNA, clone:OVR010083A03, expressed in ovary /gb=AK347727 /gi=288777902 /ug=Ssc.5258 /len=2104	GO:0031981//nuclear lumen;GO:0005815//microtubule organizing center;GO:0005924//cell-substrate adherens junction	GO:0030275//LRR domain binding;GO:0001071//nucleic acid binding transcription factor activity;GO:0008092//cytoskeletal protein binding	GO:0000278//mitotic cell cycle;GO:0006357//regulation of transcription from RNA polymerase II promoter;GO:0022613//ribonucleoprotein complex biogenesis;GO:0007169//transmembrane receptor protein tyrosine kinase signaling pathway;GO:0010561;GO:0006917//induction of apoptosis;GO:0009790//embryo development;GO:0033554//cellular response to stress;GO:0043066//negative regulation of apoptosis	gi|311267823|ref|XP_003131755.1|/1.0114e-131/PREDICTED: protein AATF-like [Sus scrofa]
gnl|UG|Ssc#S55319787	3	0.86	10	2.86	5	1.5	Sus scrofa mRNA, clone:THY010119A06, expressed in thymus /gb=AK351978 /gi=288785097 /ug=Ssc.1962 /len=1498	GO:0031981//nuclear lumen	GO:0005515//protein binding	GO:0000377;GO:0044267//cellular protein metabolic process	gi|301755110|ref|XP_002913374.1|/2.3604e-121/PREDICTED: dnaJ homolog subfamily C member 8-like [Ailuropoda melanoleuca]
gnl|UG|Ssc#S40083559	16	4.61	48	13.72	29	8.72	rfcc35b_j3.y1 fcc Sus scrofa cDNA 5', mRNA sequence /clone_end=5' /gb=EW178466 /gi=182545038 /ug=Ssc.67669 /len=486	-	-	-	gi|300872546|gb|ADK39026.1|/3.99032e-23/beta-geo [cloning vector pPNT]
gnl|UG|Ssc#S29966082	48	13.82	20	5.72	20	6.01	ESDc28 Pig pBluescript and pTrueBlue library Sus scrofa cDNA 5', mRNA sequence /clone_end=5' /gb=DR120956 /gi=84096495 /ug=Ssc.217 /len=1151	GO:0031410//cytoplasmic vesicle	GO:0016790//thiolester hydrolase activity	-	gi|7288152|dbj|BAA92850.1|/7.29657e-170/esterase D [Sus scrofa]
gnl|UG|Ssc#S35171288	26	7.49	8	2.29	20	6.01	Sus scrofa mRNA, clone:OVRM10054G10, expressed in ovary /gb=AK235168 /gi=115548551 /ug=Ssc.43428 /len=2933	GO:0030119//AP-type membrane coat adaptor complex;GO:0005905//coated pit;GO:0030139//endocytic vesicle;GO:0044439;GO:0030118//clathrin coat	GO:0005488//binding	GO:0007267//cell-cell signaling;GO:0015031//protein transport;GO:0007173//epidermal growth factor receptor signaling pathway;GO:0050688//regulation of defense response to virus;GO:0006935//chemotaxis	gi|74003314|ref|XP_858405.1|/0/PREDICTED: similar to adaptor-related protein complex 2, mu 1 subunit isoform 16 [Canis familiaris]
gnl|UG|Ssc#S35169002	2	0.58	0	0	0	0	Sus scrofa mRNA, clone:OVRM10123F09, expressed in ovary /gb=AK235898 /gi=115550823 /ug=Ssc.89668 /len=1973	GO:0030130//clathrin coat of trans-Golgi network vesicle	-	GO:0016192//vesicle-mediated transport;GO:0015031//protein transport	gi|296201952|ref|XP_002748367.1|/0/PREDICTED: synergin gamma isoform 3 [Callithrix jacchus]
gnl|UG|Ssc#S46876546	30	8.64	8	2.29	48	14.43	PREDICTED: Sus scrofa eukaryotic translation initiation factor 4E nuclear import factor 1, transcript variant 1 (EIF4ENIF1), mRNA /cds=p(1,2955) /gb=XM_001927490 /gi=311270974 /ug=Ssc.4966 /len=3923	GO:0043231//intracellular membrane-bounded organelle;GO:0044444//cytoplasmic part	GO:0008135//translation factor activity, nucleic acid binding;GO:0022892	GO:0006810//transport;GO:0006412//translation	gi|311270975|ref|XP_001927525.2|/0/PREDICTED: eukaryotic translation initiation factor 4E transporter-like isoform 1 [Sus scrofa]
gnl|UG|Ssc#S58304474	36	10.36	28	8	23	6.91	PREDICTED: Sus scrofa hypothetical protein LOC100516108 (LOC100516108), partial mRNA /cds=p(1,1746) /gb=XM_003131924 /gi=311268265 /ug=Ssc.33969 /len=1802	GO:0035097//histone methyltransferase complex	GO:0005488//binding	-	gi|311268266|ref|XP_003131972.1|/6.79853e-57/PREDICTED: hypothetical protein LOC100516108, partial [Sus scrofa]
gnl|UG|Ssc#S46879407	2	0.58	0	0	0	0	PREDICTED: Sus scrofa retinoic acid receptor, alpha (RARA), mRNA /cds=p(1,3252) /gb=XM_001924386 /gi=194037339 /ug=Ssc.15828 /len=3480	-	-	-	-
gnl|UG|Ssc#S35167131	0	0	0	0	2	0.6	Sus scrofa mRNA, clone:LVRM10030G11, expressed in liver /gb=AK232813 /gi=115552608 /ug=Ssc.6627 /len=1860	-	GO:0005488//binding	-	gi|296434461|sp|Q3SX20.2|CQ059_BOVIN/5.7088e-107/RecName: Full=Uncharacterized protein C17orf59 homolog
gnl|UG|Ssc#S58314937	281	80.9	99	28.3	231	69.42	PREDICTED: Sus scrofa 40S ribosomal protein S27-like (LOC100519811), mRNA /cds=p(328,582) /gb=XM_003121467 /gi=311244618 /ug=Ssc.25448 /len=754	GO:0043231//intracellular membrane-bounded organelle;GO:0030529//ribonucleoprotein complex	GO:0090079;GO:0005198//structural molecule activity;GO:0016505//apoptotic protease activator activity;GO:0043169//cation binding	GO:0006412//translation;GO:0008630//DNA damage response, signal transduction resulting in induction of apoptosis;GO:0006259//DNA metabolic process;GO:0051345//positive regulation of hydrolase activity;GO:0000077//DNA damage checkpoint;GO:0045767//regulation of anti-apoptosis	gi|109104395|ref|XP_001097084.1|/1.36113e-39/PREDICTED: 40S ribosomal protein S27-like [Macaca mulatta]
gnl|UG|Ssc#S35170080	6	1.73	9	2.57	8	2.4	Sus scrofa mRNA, clone:LNG010068H04, expressed in lung /gb=AK232038 /gi=115549759 /ug=Ssc.7735 /len=1646	GO:0015629//actin cytoskeleton	GO:0008092//cytoskeletal protein binding	GO:0008064//regulation of actin polymerization or depolymerization	gi|73958091|ref|XP_536873.2|/0/PREDICTED: similar to actin related protein 2/3 complex subunit 1A [Canis familiaris]
gnl|UG|Ssc#S55291364	0	0	0	0	3	0.9	FS646784 full-length enriched swine cDNA library, adult brain (frontal lobe) Sus scrofa cDNA clone BFLT10086B02 5', mRNA sequence /clone=BFLT10086B02 /clone_end=5' /gb=FS646784 /gi=288291050 /ug=Ssc.87593 /len=855	GO:0043231//intracellular membrane-bounded organelle;GO:0044444//cytoplasmic part	GO:0008047//enzyme activator activity	GO:0035556//intracellular signal transduction;GO:0043087//regulation of GTPase activity;GO:0009966//regulation of signal transduction	gi|114632109|ref|XP_001161210.1|/5.09759e-137/PREDICTED: Rho GTPase activating protein 19 isoform 3 [Pan troglodytes]
gnl|UG|Ssc#S58313897	2	0.58	3	0.86	2	0.6	PREDICTED: Sus scrofa kinesin light chain 2, transcript variant 1 (KLC2), mRNA /cds=p(84,1952) /gb=XM_003122503 /gi=311247235 /ug=Ssc.5756 /len=2818	GO:0005875//microtubule associated complex;GO:0044444//cytoplasmic part;GO:0042995//cell projection	GO:0005488//binding;GO:0003774//motor activity	GO:0010970//microtubule-based transport;GO:0007599//hemostasis	gi|311247236|ref|XP_003122551.1|/0/PREDICTED: kinesin light chain 2-like isoform 1 [Sus scrofa]
gnl|UG|Ssc#S58309281	23	6.62	2	0.57	16	4.81	PREDICTED: Sus scrofa alpha-actinin-4-like (LOC100517284), mRNA /cds=p(1,4266) /gb=XM_003127120 /gi=311257526 /ug=Ssc.48114 /len=4266	GO:0031981//nuclear lumen;GO:0032991//macromolecular complex;GO:0032432//actin filament bundle;GO:0031091//platelet alpha granule;GO:0042995//cell projection	GO:0005102//receptor binding;GO:0003779//actin binding;GO:0046872//metal ion binding;GO:0042802//identical protein binding	GO:0007599//hemostasis;GO:0032414//positive regulation of ion transmembrane transporter activity;GO:0006887//exocytosis;GO:0007015//actin filament organization;GO:0006915//apoptosis;GO:0045807//positive regulation of endocytosis;GO:0006950//response to stress;GO:0001775//cell activation;GO:0048523//negative regulation of cellular process	gi|311257527|ref|XP_003127168.1|/0/PREDICTED: alpha-actinin-4-like [Sus scrofa]
gnl|UG|Ssc#S46879049	5	1.44	13	3.72	8	2.4	PREDICTED: Sus scrofa cyclin-K-like (LOC100157799), mRNA /cds=p(1,1749) /gb=XM_001925518 /gi=194038090 /ug=Ssc.5131 /len=2477	-	GO:0005488//binding	GO:0006351//transcription, DNA-dependent;GO:0051726//regulation of cell cycle;GO:0000087//M phase of mitotic cell cycle	gi|194038091|ref|XP_001925553.1|/3.19972e-164/PREDICTED: cyclin-K-like [Sus scrofa]
gnl|UG|Ssc#S58309631	0	0	0	0	3	0.9	PREDICTED: Sus scrofa lipase maturation factor 2-like (LOC100518488), mRNA /cds=p(1,2103) /gb=XM_003126775 /gi=311256805 /ug=Ssc.15646 /len=2571	-	-	-	-
gnl|UG|Ssc#S58312546	3	0.86	4	1.14	0	0	PREDICTED: Sus scrofa aminopeptidase Q-like (LOC100521657), mRNA /cds=p(1,2979) /gb=XM_003123852 /gi=311249988 /ug=Ssc.47692 /len=4194	GO:0031224//intrinsic to membrane	GO:0046914//transition metal ion binding;GO:0070011	GO:0019538//protein metabolic process	gi|311249989|ref|XP_003123900.1|/0/PREDICTED: aminopeptidase Q-like [Sus scrofa]
gnl|UG|Ssc#S46877865	52	14.97	129	36.87	28	8.41	PREDICTED: Sus scrofa sister chromatid cohesion protein PDS5 homolog B-like (LOC100154396), mRNA /cds=p(1,2145) /gb=XM_001924396 /gi=311266121 /ug=Ssc.8644 /len=3322	GO:0044427;GO:0043231//intracellular membrane-bounded organelle	GO:0003676//nucleic acid binding;GO:0005515//protein binding;GO:0032559	GO:0008283//cell proliferation;GO:0000070//mitotic sister chromatid segregation	gi|311266122|ref|XP_001924431.2|/0/PREDICTED: sister chromatid cohesion protein PDS5 homolog B-like [Sus scrofa]
gnl|UG|Ssc#S18551614	12	3.45	0	0	8	2.4	BX920265 Sus Scrofa library (scan) Sus scrofa cDNA clone scan0003.b.15 5prim, mRNA sequence /clone=scan0003.b.15 /clone_end=5' /gb=BX920265 /gi=90241237 /ug=Ssc.33264 /len=868	GO:0031981//nuclear lumen	GO:0032559	GO:0006396//RNA processing;GO:0001558//regulation of cell growth	gi|311248718|ref|XP_003123273.1|/6.21459e-138/PREDICTED: suppressor of SWI4 1 homolog [Sus scrofa]
gnl|UG|Ssc#S58303624	7	2.02	4	1.14	3	0.9	PREDICTED: Sus scrofa dual-specificity tyrosine-(Y)-phosphorylation regulated kinase 1A (DYRK1A), mRNA /cds=p(76,2370) /gb=XM_003132770 /gi=311270228 /ug=Ssc.40565 /len=2425	GO:0016604//nuclear body	GO:0004713//protein tyrosine kinase activity;GO:0005515//protein binding;GO:0032559	GO:0048731;GO:0006468//protein phosphorylation;GO:0006897//endocytosis	gi|311270229|ref|XP_003132818.1|/0/PREDICTED: dual specificity tyrosine-phosphorylation-regulated kinase 1A-like [Sus scrofa]
gnl|UG|Ssc#S46876270	33	9.5	20	5.72	33	9.92	PREDICTED: Sus scrofa ATP-binding cassette, sub-family B, member 6 (LOC100155585), mRNA /cds=p(1,2589) /gb=XM_001928131 /gi=311273094 /ug=Ssc.19041 /len=2760	GO:0043234//protein complex;GO:0031306//intrinsic to mitochondrial outer membrane	GO:0032559;GO:0005506//iron ion binding;GO:0046915//transition metal ion transmembrane transporter activity;GO:0042626//ATPase activity, coupled to transmembrane movement of substances	GO:0015691//cadmium ion transport;GO:0051181//cofactor transport;GO:0006778//porphyrin metabolic process;GO:0009207;GO:0009636//response to toxin;GO:0006875//cellular metal ion homeostasis	gi|311273095|ref|XP_001928166.2|/0/PREDICTED: ATP-binding cassette sub-family B member 6, mitochondrial [Sus scrofa]
gnl|UG|Ssc#S35168616	55	15.83	84	24.01	98	29.45	Sus scrofa mRNA, clone:THY010048G05, expressed in thymus /gb=AK238935 /gi=115551074 /ug=Ssc.1883 /len=2052	GO:0012505//endomembrane system;GO:0044431//Golgi apparatus part;GO:0005764//lysosome;GO:0031224//intrinsic to membrane	GO:0046914//transition metal ion binding;GO:0003824//catalytic activity	-	gi|311255812|ref|XP_003126380.1|/2.22959e-75/PREDICTED: LOW QUALITY PROTEIN: e3 ubiquitin-protein ligase MARCH9-like, partial [Sus scrofa]
gnl|UG|Ssc#S58309446	0	0	0	0	0	0	PREDICTED: Sus scrofa SET domain containing 6 (SETD6), mRNA /cds=p(1,1347) /gb=XM_003126953 /gi=311257192 /ug=Ssc.47782 /len=1938	GO:0043231//intracellular membrane-bounded organelle	GO:0008134//transcription factor binding;GO:0008276//protein methyltransferase activity	GO:0043433//negative regulation of transcription factor activity;GO:0018022//peptidyl-lysine methylation;GO:0031347//regulation of defense response	gi|311257193|ref|XP_003127001.1|/0/PREDICTED: SET domain-containing protein 6-like [Sus scrofa]
gnl|UG|Ssc#S49954370	3	0.86	0	0	0	0	Sus scrofa docking protein 1 (DOK1) mRNA, complete cds /cds=p(11,1462) /gb=FJ438468 /gi=217874434 /ug=Ssc.47360 /len=1907	GO:0044444//cytoplasmic part	GO:0005102//receptor binding	GO:0007169//transmembrane receptor protein tyrosine kinase signaling pathway;GO:0007264//small GTPase mediated signal transduction	gi|219521980|ref|NP_001137177.1|/0/docking protein 1 [Sus scrofa]
gnl|UG|Ssc#S58302369	0	0	0	0	2	0.6	PREDICTED: Sus scrofa transcription factor TFIIIB component B'' homolog (LOC100517687), partial mRNA /cds=p(243,3943) /gb=XM_003134028 /gi=311273863 /ug=Ssc.75778 /len=3943	-	-	-	gi|311273864|ref|XP_003134076.1|/0/PREDICTED: transcription factor TFIIIB component B'' homolog, partial [Sus scrofa]
gnl|UG|Ssc#S55321665	2	0.58	10	2.86	10	3.01	Sus scrofa mRNA, clone:ITT010039C10, expressed in small intestine /gb=AK345022 /gi=288783207 /ug=Ssc.8964 /len=1768	-	-	-	gi|311248228|ref|XP_003123032.1|/7.48956e-101/PREDICTED: r3H domain-containing protein C19orf22 homolog [Sus scrofa]
gnl|UG|Ssc#S58301516	3	0.86	11	3.14	14	4.21	PREDICTED: Sus scrofa hypothetical protein LOC100515808 (LOC100515808), mRNA /cds=p(1,1275) /gb=XM_003134892 /gi=311275820 /ug=Ssc.55844 /len=2523	GO:0031090//organelle membrane;GO:0043231//intracellular membrane-bounded organelle;GO:0031224//intrinsic to membrane	GO:0060089	GO:0051234//establishment of localization;GO:0007249//I-kappaB kinase/NF-kappaB cascade	gi|311275821|ref|XP_003134940.1|/0/PREDICTED: hypothetical protein LOC100515808 [Sus scrofa]
gnl|UG|Ssc#S55326492	53	15.26	73	20.87	13	3.91	Sus scrofa mRNA, clone:OVRM10083E03, expressed in ovary /gb=AK348159 /gi=288778334 /ug=Ssc.25467 /len=1813	GO:0031981//nuclear lumen	GO:0005488//binding	GO:0008380//RNA splicing	gi|311251250|ref|XP_003124517.1|/2.96059e-76/PREDICTED: RNA-binding protein FUS-like [Sus scrofa]
gnl|UG|Ssc#S58314652	2	0.58	3	0.86	9	2.7	PREDICTED: Sus scrofa protein inhibitor of activated STAT, 1 (PIAS1), mRNA /cds=p(34,1962) /gb=XM_003121749 /gi=311245357 /ug=Ssc.5358 /len=2246	GO:0016604//nuclear body	GO:0046914//transition metal ion binding;GO:0003712//transcription cofactor activity;GO:0003676//nucleic acid binding;GO:0035258//steroid hormone receptor binding;GO:0019787//small conjugating protein ligase activity	GO:0007243//intracellular protein kinase cascade;GO:0006357//regulation of transcription from RNA polymerase II promoter;GO:0030518//steroid hormone receptor signaling pathway;GO:0001959//regulation of cytokine-mediated signaling pathway;GO:0048232//male gamete generation;GO:0016925//protein sumoylation;GO:0051149//positive regulation of muscle cell differentiation;GO:0034622	gi|74000624|ref|XP_535524.2|/0/PREDICTED: similar to Protein inhibitor of activated STAT protein 1 (Gu binding protein) (GBP) (RNA helicase II binding protein) (DEAD/H box-binding protein 1) isoform 1 [Canis familiaris]
gnl|UG|Ssc#S58305803	4	1.15	0	0	5	1.5	PREDICTED: Sus scrofa serine/threonine-protein kinase Nek7-like (LOC100521742), mRNA /cds=p(17,904) /gb=XM_003130592 /gi=311265413 /ug=Ssc.58441 /len=3767	GO:0044424//intracellular part	GO:0043169//cation binding;GO:0004672//protein kinase activity;GO:0032559	GO:0006464//protein modification process	gi|270346335|pdb|2WQM|A/3.20467e-174/Chain A, Structure Of Apo Human Nek7
gnl|UG|Ssc#S55318104	9	2.59	0	0	5	1.5	FS692309 full-length enriched swine cDNA library, adult ovary Sus scrofa cDNA clone OVRT10072H05 5', mRNA sequence /clone=OVRT10072H05 /clone_end=5' /gb=FS692309 /gi=288310458 /ug=Ssc.59987 /len=816	-	-	-	gi|281348570|gb|EFB24154.1|/1.00791e-54/hypothetical protein PANDA_021359 [Ailuropoda melanoleuca]
gnl|UG|Ssc#S39780069	22	6.33	25	7.15	37	11.12	rpbfe0118_e20.y1 bfe Sus scrofa cDNA 5', mRNA sequence /clone_end=5' /gb=EV875347 /gi=178621275 /ug=Ssc.64639 /len=561	-	-	-	gi|296489264|gb|DAA31377.1|/2.5665e-21/guanylate binding protein family, member 6-like [Bos taurus]
gnl|UG|Ssc#S58302108	3	0.86	0	0	0	0	PREDICTED: Sus scrofa ras and Rab interactor 2-like (LOC100512872), mRNA /cds=p(1,957) /gb=XM_003134290 /gi=311274459 /ug=Ssc.42551 /len=957	GO:0044424//intracellular part	GO:0005088//Ras guanyl-nucleotide exchange factor activity;GO:0008047//enzyme activator activity	GO:0035556//intracellular signal transduction;GO:0016192//vesicle-mediated transport	gi|311274460|ref|XP_003134338.1|/0/PREDICTED: ras and Rab interactor 2-like [Sus scrofa]
gnl|UG|Ssc#S35169840	3	0.86	0	0	0	0	Sus scrofa mRNA, clone:LNG010110A06, expressed in lung /gb=AK232234 /gi=115549999 /ug=Ssc.24389 /len=1055	GO:0044444//cytoplasmic part	GO:0008080//N-acetyltransferase activity	GO:0044237//cellular metabolic process	gi|311274321|ref|XP_003134284.1|/9.27493e-169/PREDICTED: arylamine N-acetyltransferase 1-like [Sus scrofa]
gnl|UG|Ssc#S58312517	2	0.58	0	0	0	0	PREDICTED: Sus scrofa phosphorylated adapter RNA export protein-like (LOC100515013), mRNA /cds=p(1,1425) /gb=XM_003123890 /gi=311250046 /ug=Ssc.2708 /len=2418	GO:0016604//nuclear body;GO:0044297//cell body;GO:0044444//cytoplasmic part;GO:0000267//cell fraction	GO:0003676//nucleic acid binding	GO:0006405//RNA export from nucleus;GO:0000398//nuclear mRNA splicing, via spliceosome	gi|311250047|ref|XP_003123938.1|/0/PREDICTED: phosphorylated adapter RNA export protein-like [Sus scrofa]
gnl|UG|Ssc#S29469949	43	12.38	66	18.87	34	10.22	Sus scrofa inhibitor of DNA binding 2 mRNA, complete cds /cds=p(100,504) /gb=DQ116788 /gi=73921461 /ug=Ssc.14914 /len=1292	-	-	-	gi|297265397|ref|XP_001081982.2|/7.74296e-70/PREDICTED: DNA-binding protein inhibitor ID-2-like [Macaca mulatta]
gnl|UG|Ssc#S55235991	0	0	0	0	0	0	FS640452 full-length enriched swine cDNA library, adult brain (frontal lobe) Sus scrofa cDNA clone BFLT10006D12 5', mRNA sequence /clone=BFLT10006D12 /clone_end=5' /gb=FS640452 /gi=288230643 /ug=Ssc.83237 /len=783	-	-	-	-
gnl|UG|Ssc#S39856021	0	0	6	1.72	0	0	rcki014_k6.y1 cki Sus scrofa cDNA 5', mRNA sequence /clone_end=5' /gb=EV951103 /gi=178615735 /ug=Ssc.95405 /len=594	GO:0012506//vesicle membrane	GO:0005543//phospholipid binding	GO:0006810//transport;GO:0009987//cellular process	gi|297675855|ref|XP_002815870.1|/1.00607e-61/PREDICTED: sorting nexin-24-like [Pongo abelii]
gnl|UG|Ssc#S35166470	0	0	2	0.57	4	1.2	Sus scrofa mRNA, clone:LVRM10077B12, expressed in liver /gb=AK233066 /gi=115553268 /ug=Ssc.34698 /len=2273	GO:0019866//organelle inner membrane;GO:0043231//intracellular membrane-bounded organelle	-	-	gi|194043190|ref|XP_001928943.1|/4.63882e-154/PREDICTED: protein NipSnap homolog 1 [Sus scrofa]
gnl|UG|Ssc#S23213163	0	0	3	0.86	0	0	Sus scrofa clone Clu_3473.scr.msk.p1.Contig2, mRNA sequence /gb=AY609845 /gi=52351415 /ug=Ssc.26092 /len=2103	GO:0016021//integral to membrane;GO:0000139//Golgi membrane	GO:0070011;GO:0005488//binding	GO:0006917//induction of apoptosis;GO:0044267//cellular protein metabolic process;GO:0006516//glycoprotein catabolic process;GO:0007169//transmembrane receptor protein tyrosine kinase signaling pathway;GO:0051604//protein maturation;GO:0044093;GO:0001822//kidney development;GO:0033619//membrane protein proteolysis	gi|73981275|ref|XP_860027.1|/1.01195e-123/PREDICTED: similar to anterior pharynx defective 1a homolog isoform 3 [Canis familiaris]
gnl|UG|Ssc#S46876477	0	0	0	0	2	0.6	PREDICTED: Sus scrofa mediator of RNA polymerase II transcription subunit 15-like (LOC100155104), mRNA /cds=p(102,2312) /gb=XM_001927287 /gi=311271079 /ug=Ssc.4441 /len=3118	GO:0043234//protein complex;GO:0031981//nuclear lumen	GO:0016251//general RNA polymerase II transcription factor activity;GO:0005488//binding	GO:0006355//regulation of transcription, DNA-dependent	gi|311271080|ref|XP_001927322.2|/3.09206e-143/PREDICTED: mediator of RNA polymerase II transcription subunit 15-like [Sus scrofa]
gnl|UG|Ssc#S20459222	0	0	10	2.86	10	3.01	UMC-pgvo6-003-d02 Germinal-Vesicle-Oocyte pgvo Sus scrofa cDNA 3', mRNA sequence /clone_end=3' /gb=CN032975 /gi=48727511 /ug=Ssc.41705 /len=338	-	-	-	gi|311273803|ref|XP_003134045.1|/7.73819e-12/PREDICTED: hypothetical protein LOC100525895 [Sus scrofa]
[truncated: 5,332 more rows]
